# Supplementary material for: The Heat Shock Response Under Natural Conditions in Two Paper Wasp Species
Source: Insects. 2025 Aug 16;16(8):849. doi: 10.3390/insects16080849 (PMC12386875; doi:10.3390/insects16080849)
Supplement: Supplementary file 1 [file insects-16-00849-s001.zip]

Archive with 1 entries (1 files):
- insects-3675280-supplementary.xlsx
