# Supplementary material for: The Heat Shock Response Under Natural Conditions in Two Paper Wasp Species
Source: Insects. 2025 Aug 16;16(8):849. doi: 10.3390/insects16080849 (PMC12386875; doi:10.3390/insects16080849)
Supplement: Supplementary file 1 [file insects-16-00849-s001.zip › insects-3675280-supplementary.xlsx]

## Sheet: Legend
The following sheet contain data from the study Amstrup et al. 2025: "The Heat Shock Response under natural conditions in two paper wasp species"
Raw temperature data
Data represented in Figure 1
Date: Date of measurement
Time: Time of measurement
Ta: Ambient temperature in the general vicinity of the nest
Nest: The ID number of the nests where nest temperature was measured
Tnest: Temperature of the individual nest
Humidity (%): Humidity of the air in the general vicinity of the nest
Gene expression data
qPCR data represented in Figure 2 (hsp70, hsp83, hsc70)
Nest nr: Number of the nest from which the sample was collected
ID: Individual ID for each sample within a nest
Date: Date of collection
Species: Species of the sample (P. dominula or P. nimpha)
ToD: Time of day for sample collection (M: morning and A: afternoon)
Developmental group: Developmental group of sample (L: larva and P: pupa)
hsp70: R0 expression value of hsp70. Not normalized
hsp83: R0 expression value of hsp83. Not normalized
hsc70: R0 expression value of hsc70. Not normalized
Thermogram nest temperatures
Nest: The ID number of the nests where nest temperature was measured
Date: Date of measurement
Time: Time of thermogram
Average: Average temperature across the entire surface of the nest
SD: Standard deviation of microenvironmental nest temperatures across the entire surface of the nest
Max: Maximum temperature measured at the nest
Min: Minimum temperature measured at the nest
Min-max difference: Difference between min and max
Tnest (thermocouple): Temperature measured by thermocouple at the nest at the time of the thermogram (see "Raw temperature data" sheet)
Tnest-Average: Difference between temperature measured by thermocouple and average nest temperature
Gene expression by nest figure
Figure depicting the expression of hsps sorted by nest

## Sheet: Raw temperature data
Date	Time	Ta	Nest	Tnest	Humidity (%)
2023-07-09	20:19:04	29.1	1	29.8	40.3
2023-07-09	20:20:04	29.07	1	30.1	40.8
2023-07-09	20:21:04	29.03	1	29.9	40.6
2023-07-09	20:22:04	28.93	1	30	41
2023-07-09	20:23:04	28.84	1	29.9	41.4
2023-07-09	20:24:04	28.75	1	29.9	41.8
2023-07-09	20:25:04	28.66	1	30	42
2023-07-09	20:26:04	28.59	1	29.8	42.2
2023-07-09	20:27:04	28.57	1	29.5	42.4
2023-07-09	20:28:04	28.52	1	29.6	42.8
2023-07-09	20:29:04	28.42	1	29.6	43.3
2023-07-09	20:30:04	28.4	1	29.6	43.4
2023-07-09	20:31:04	28.4	1	29.5	43.8
2023-07-09	20:32:04	28.31	1	29.5	45
2023-07-09	20:33:04	28.27	1	29.6	45.8
2023-07-09	20:34:04	28.21	1	29.1	46.1
2023-07-09	20:35:04	28.18	1	29.3	45.9
2023-07-09	20:36:04	28.16	1	29.2	46.4
2023-07-09	20:37:04	28.13	1	29.2	47.3
2023-07-09	20:38:04	28.1	1	29.3	47.2
2023-07-09	20:39:04	28.02	1	29.2	48.1
2023-07-09	20:40:04	27.94	1	29.4	48.1
2023-07-09	20:41:04	27.9	1	28.9	48.1
2023-07-09	20:42:04	27.82	1	28.9	48.5
2023-07-09	20:43:04	27.77	1	29.3	48.6
2023-07-09	20:44:04	27.69	1	29.1	49
2023-07-09	20:45:04	27.67	1	28.8	49.1
2023-07-09	20:46:04	27.59	1	29.2	49.4
2023-07-09	20:47:04	27.51	1	29.1	49.6
2023-07-09	20:48:04	27.52	1	28.8	49.5
2023-07-09	20:49:04	27.5	1	28.9	49.6
2023-07-09	20:50:04	27.48	1	29.2	49.6
2023-07-09	20:51:04	27.45	1	28.8	49.8
2023-07-09	20:52:04	27.49	1	28.8	49.4
2023-07-09	20:53:04	27.48	1	28.6	49.5
2023-07-09	20:54:04	27.41	1	28.7	49.7
2023-07-09	20:55:04	27.4	1	28.6	49.7
2023-07-09	20:56:04	27.36	1	28.6	50
2023-07-09	20:57:04	27.32	1	28.4	50
2023-07-09	20:58:04	27.32	1	28.2	49.8
2023-07-09	20:59:04	27.33	1	28.2	49.6
2023-07-09	21:00:04	27.3	1	27.8	49.7
2023-07-09	21:01:04	27.25	1	28.1	50.2
2023-07-09	21:02:04	27.16	1	28.1	50.6
2023-07-09	21:03:04	27.13	1	28.4	50.8
2023-07-09	21:04:04	27.07	1	28	51
2023-07-09	21:05:04	27.03	1	28	51.2
2023-07-09	21:06:04	27.02	1	28.2	51.3
2023-07-09	21:07:04	27.01	1	28.1	51.5
2023-07-09	21:08:04	26.98	1	27.8	51.2
2023-07-09	21:09:04	27.02	1	27.9	51.4
2023-07-09	21:10:04	26.98	1	28	51.3
2023-07-09	21:11:04	26.96	1	28	51.3
2023-07-09	21:12:04	26.94	1	28	51.4
2023-07-09	21:13:04	26.87	1	27.9	51.7
2023-07-09	21:14:04	26.81	1	27.9	52.2
2023-07-09	21:15:04	26.72	1	27.5	52.5
2023-07-09	21:16:04	26.7	1	27.7	52.5
2023-07-09	21:17:04	26.71	1	27.6	52.3
2023-07-09	21:18:04	26.69	1	27.8	52.4
2023-07-09	21:19:04	26.62	1	27.6	52.7
2023-07-09	21:20:04	26.42	1	27.6	53.6
2023-07-09	21:21:04	26.38	1	27.3	53.2
2023-07-09	21:22:04	26.41	1	27	53
2023-07-09	21:23:04	26.45	1	27.5	52.7
2023-07-09	21:24:04	26.38	1	27.4	53.3
2023-07-09	21:25:04	26.3	1	27.4	53.4
2023-07-09	21:26:04	26.28	1	27.2	53.1
2023-07-09	21:27:04	26.3	1	27.2	52.8
2023-07-09	21:28:04	26.3	1	27.2	52.7
2023-07-09	21:29:04	26.3	1	27.2	52.7
2023-07-09	21:30:04	26.26	1	27.2	52.7
2023-07-09	21:31:04	26.22	1	27.1	52.9
2023-07-09	21:32:04	26.2	1	27.1	53.1
2023-07-09	21:33:04	26.11	1	27.1	53.4
2023-07-09	21:34:04	26.09	1	27.1	53.6
2023-07-09	21:35:04	25.94	1	27.1	54
2023-07-09	21:36:04	25.82	1	26.9	54.3
2023-07-09	21:37:04	25.81	1	26.9	54.2
2023-07-09	21:38:04	25.75	1	26.8	54.5
2023-07-09	21:39:04	25.67	1	26.8	54.6
2023-07-09	21:40:04	25.63	1	27.2	54.7
2023-07-09	21:41:04	25.66	1	26.8	54.5
2023-07-09	21:42:04	25.72	1	26.5	54.3
2023-07-09	21:43:04	25.73	1	26.7	54.1
2023-07-09	21:44:04	25.78	1	26.8	53.9
2023-07-09	21:45:04	25.7	1	26.7	54.2
2023-07-09	21:46:04	25.56	1	26.7	54.6
2023-07-09	21:47:04	25.47	1	26.6	54.8
2023-07-09	21:48:04	25.4	1	27	54.9
2023-07-09	21:49:04	25.34	1	26.5	55.2
2023-07-09	21:50:04	25.31	1	26.6	55.2
2023-07-09	21:51:04	25.34	1	26.3	55.2
2023-07-09	21:52:04	25.39	1	26.4	54.8
2023-07-09	21:53:04	25.45	1	26.4	54.6
2023-07-09	21:54:04	25.46	1	26.6	54.5
2023-07-09	21:55:04	25.46	1	26.7	54.6
2023-07-09	21:56:04	25.46	1	26.2	54.4
2023-07-09	21:57:04	25.47	1	26.4	54
2023-07-09	21:58:04	25.46	1	26.5	54.2
2023-07-09	21:59:04	25.43	1	26.6	54.5
2023-07-09	22:00:04	25.36	1	26.3	55
2023-07-09	22:01:04	25.3	1	26.3	54.9
2023-07-09	22:02:04	25.24	1	26.2	55.1
2023-07-09	22:03:04	25.18	1	25.9	55.3
2023-07-09	22:04:04	25.15	1	26.3	55.3
2023-07-09	22:05:04	25.14	1	25.9	55
2023-07-09	22:06:04	25.11	1	25.9	55
2023-07-09	22:07:04	25.08	1	26	55.1
2023-07-09	22:08:04	24.99	1	26.2	55.3
2023-07-09	22:09:04	24.92	1	26.2	55.6
2023-07-09	22:10:04	24.95	1	25.9	55.3
2023-07-09	22:11:04	24.94	1	26.2	55.3
2023-07-09	22:12:04	24.93	1	25.9	55.1
2023-07-09	22:13:04	24.92	1	26	55.3
2023-07-09	22:14:04	24.9	1	25.8	55.2
2023-07-09	22:15:04	24.87	1	26	55.4
2023-07-09	22:16:04	24.75	1	25.6	55.8
2023-07-09	22:17:04	24.69	1	25.6	55.8
2023-07-09	22:18:04	24.72	1	25.6	55.5
2023-07-09	22:19:04	24.75	1	25.6	55.2
2023-07-09	22:20:04	24.77	1	25.8	55.1
2023-07-09	22:21:04	24.77	1	25.6	54.9
2023-07-09	22:22:04	24.75	1	25.7	55
2023-07-09	22:23:04	24.68	1	25.8	55.6
2023-07-09	22:24:04	24.65	1	25.7	55.4
2023-07-09	22:25:04	24.63	1	25.8	55.4
2023-07-09	22:26:04	24.6	1	25.4	55.4
2023-07-09	22:27:04	24.58	1	25.6	55.4
2023-07-09	22:28:04	24.54	1	25.8	55.7
2023-07-09	22:29:04	24.51	1	25.4	56
2023-07-09	22:30:04	24.41	1	25.3	56.4
2023-07-09	22:31:04	24.32	1	25.4	56.7
2023-07-09	22:32:04	24.29	1	25.5	56.7
2023-07-09	22:33:04	24.23	1	25.4	57
2023-07-09	22:34:04	24.19	1	25.3	57.1
2023-07-09	22:35:04	24.2	1	25.1	57.1
2023-07-09	22:36:04	24.23	1	25.4	56.7
2023-07-09	22:37:04	24.26	1	25.1	56.2
2023-07-09	22:38:04	24.32	1	25.4	56.1
2023-07-09	22:39:04	24.3	1	25.2	56.5
2023-07-09	22:40:04	24.19	1	25.4	57.2
2023-07-09	22:41:04	24.09	1	25.2	57.3
2023-07-09	22:42:04	24.13	1	25.3	57
2023-07-09	22:43:04	24.16	1	25	56.8
2023-07-09	22:44:04	24.16	1	25.2	56.8
2023-07-09	22:45:04	24.17	1	25.2	56.6
2023-07-09	22:46:04	24.16	1	24.9	56.6
2023-07-09	22:47:04	24.11	1	24.8	57.2
2023-07-09	22:48:04	24.1	1	25.1	57.2
2023-07-09	22:49:04	24.07	1	24.7	57
2023-07-09	22:50:04	24.07	1	24.8	56.8
2023-07-09	22:51:04	24.07	1	24.9	56.7
2023-07-09	22:52:04	24.06	1	24.8	56.7
2023-07-09	22:53:04	24.03	1	25	56.7
2023-07-09	22:54:04	24.05	1	24.9	56.7
2023-07-09	22:55:04	24.04	1	24.8	56.8
2023-07-09	22:56:04	24.02	1	24.9	56.7
2023-07-09	22:57:04	24.02	1	25.1	57
2023-07-09	22:58:04	23.98	1	24.6	57.3
2023-07-09	22:59:04	23.9	1	24.7	57.4
2023-07-09	23:00:04	23.84	1	24.7	57.7
2023-07-09	23:01:04	23.78	1	24.1	57.9
2023-07-09	23:02:04	23.73	1	24.6	58
2023-07-09	23:03:04	23.7	1	24.5	58.2
2023-07-09	23:04:04	23.67	1	24.4	58.3
2023-07-09	23:05:04	23.68	1	24.7	58.1
2023-07-09	23:06:04	23.67	1	24.5	58.2
2023-07-09	23:07:04	23.69	1	24.4	58
2023-07-09	23:08:04	23.72	1	24.5	57.6
2023-07-09	23:09:04	23.68	1	24.4	58.1
2023-07-09	23:10:04	23.64	1	24.4	58.3
2023-07-09	23:11:04	23.58	1	24.4	58.2
2023-07-09	23:12:04	23.57	1	24.4	58.5
2023-07-09	23:13:04	23.55	1	24.4	58.3
2023-07-09	23:14:04	23.54	1	24.6	58.1
2023-07-09	23:15:04	23.56	1	24.6	57.8
2023-07-09	23:16:04	23.55	1	24.2	57.8
2023-07-09	23:17:04	23.54	1	24.5	58.3
2023-07-09	23:18:04	23.5	1	24.5	58.2
2023-07-09	23:19:04	23.48	1	24.2	58.6
2023-07-09	23:20:04	23.42	1	24.4	58.8
2023-07-09	23:21:04	23.39	1	24.3	58.8
2023-07-09	23:22:04	23.29	1	24.2	59.1
2023-07-09	23:23:04	23.22	1	24.1	59.3
2023-07-09	23:24:04	23.19	1	24.1	59.4
2023-07-09	23:25:04	23.24	1	24.3	59
2023-07-09	23:26:04	23.24	1	24	58.9
2023-07-09	23:27:04	23.26	1	23.9	58.8
2023-07-09	23:28:04	23.29	1	24	58.6
2023-07-09	23:29:04	23.26	1	24	58.6
2023-07-09	23:30:04	23.26	1	23.9	58.6
2023-07-09	23:31:04	23.27	1	24.1	58.4
2023-07-09	23:32:04	23.22	1	23.8	58.7
2023-07-09	23:33:04	23.19	1	24	58.6
2023-07-09	23:34:04	23.1	1	24.1	59.3
2023-07-09	23:35:04	23.03	1	23.9	59.7
2023-07-09	23:36:04	23	1	23.9	59.9
2023-07-09	23:37:04	23.01	1	23.8	59.8
2023-07-09	23:38:04	23.04	1	24.1	59.8
2023-07-09	23:39:04	22.97	1	23.6	60.2
2023-07-09	23:40:04	23	1	23.9	59.6
2023-07-09	23:41:04	23.01	1	23.9	59.7
2023-07-09	23:42:04	22.95	1	23.5	59.7
2023-07-09	23:43:04	22.97	1	23.8	59.5
2023-07-09	23:44:04	23	1	23.7	59.4
2023-07-09	23:45:04	22.97	1	23.7	60.1
2023-07-09	23:46:04	22.94	1	23.7	60.2
2023-07-09	23:47:04	22.92	1	23.7	60.2
2023-07-09	23:48:04	22.89	1	23.6	60.4
2023-07-09	23:49:04	22.86	1	23.7	60.5
2023-07-09	23:50:04	22.82	1	23.7	60.8
2023-07-09	23:51:04	22.82	1	23.5	60.6
2023-07-09	23:52:04	22.83	1	23.8	60.1
2023-07-09	23:53:04	22.86	1	23.7	60.2
2023-07-09	23:54:04	22.87	1	23.6	60
2023-07-09	23:55:04	22.83	1	23.7	60.2
2023-07-09	23:56:04	22.87	1	23.7	59.6
2023-07-09	23:57:04	22.84	1	23.5	60.2
2023-07-09	23:58:04	22.83	1	23.2	59.8
2023-07-09	23:59:04	22.78	1	23.6	59.6
2023-07-10	00:00:04	22.79	1	23.7	59.3
2023-07-10	00:01:04	22.79	1	23.5	59.3
2023-07-10	00:02:04	22.81	1	23.5	59.2
2023-07-10	00:03:04	22.76	1	23.4	59.3
2023-07-10	00:04:04	22.74	1	23.5	59.2
2023-07-10	00:05:04	22.75	1	23.5	58.9
2023-07-10	00:06:04	22.71	1	23.6	59.3
2023-07-10	00:07:04	22.7	1	23.7	59.2
2023-07-10	00:08:04	22.68	1	23.5	59.1
2023-07-10	00:09:04	22.7	1	23.4	58.9
2023-07-10	00:10:04	22.69	1	23.4	59.2
2023-07-10	00:11:04	22.67	1	23.4	59.4
2023-07-10	00:12:04	22.62	1	23.5	59.5
2023-07-10	00:13:04	22.59	1	23.2	60
2023-07-10	00:14:04	22.59	1	23.6	59.7
2023-07-10	00:15:04	22.59	1	23.1	59.6
2023-07-10	00:16:04	22.58	1	23.4	59.3
2023-07-10	00:17:04	22.57	1	23.4	59.1
2023-07-10	00:18:04	22.56	1	23.3	59.1
2023-07-10	00:19:04	22.58	1	23.2	59.2
2023-07-10	00:20:04	22.58	1	23.1	58.8
2023-07-10	00:21:04	22.55	1	23.4	59.6
2023-07-10	00:22:04	22.54	1	23.3	59
2023-07-10	00:23:04	22.53	1	23.2	59.8
2023-07-10	00:24:04	22.45	1	22.9	60.2
2023-07-10	00:25:04	22.42	1	23.2	60.6
2023-07-10	00:26:04	22.37	1	23	60.6
2023-07-10	00:27:04	22.38	1	23	60.3
2023-07-10	00:28:04	22.37	1	23.1	60
2023-07-10	00:29:04	22.37	1	23.1	59.8
2023-07-10	00:30:04	22.4	1	23.1	59.4
2023-07-10	00:31:04	22.35	1	23	59.9
2023-07-10	00:32:04	22.34	1	23.3	59.9
2023-07-10	00:33:04	22.33	1	23	60.3
2023-07-10	00:34:04	22.27	1	23.1	60.6
2023-07-10	00:35:04	22.24	1	23.1	61.1
2023-07-10	00:36:04	22.21	1	23.2	61.5
2023-07-10	00:37:04	22.23	1	22.8	61.3
2023-07-10	00:38:04	22.21	1	22.9	61.3
2023-07-10	00:39:04	22.21	1	22.8	61
2023-07-10	00:40:04	22.25	1	22.8	60.7
2023-07-10	00:41:04	22.26	1	23.2	60.4
2023-07-10	00:42:04	22.23	1	23	60.1
2023-07-10	00:43:04	22.21	1	23	59.8
2023-07-10	00:44:04	22.19	1	22.8	59.8
2023-07-10	00:45:04	22.17	1	23	60.2
2023-07-10	00:46:04	22.16	1	23.1	59.9
2023-07-10	00:47:04	22.15	1	22.9	59.8
2023-07-10	00:48:04	22.14	1	22.9	60
2023-07-10	00:49:04	22.1	1	22.8	59.9
2023-07-10	00:50:04	22.05	1	23.1	60.3
2023-07-10	00:51:04	22.07	1	22.9	60.6
2023-07-10	00:52:04	22.06	1	22.9	60.4
2023-07-10	00:53:04	22.06	1	23	60.8
2023-07-10	00:54:04	22.07	1	22.6	60.6
2023-07-10	00:55:04	22.02	1	22.8	60.9
2023-07-10	00:56:04	22.02	1	22.5	61.2
2023-07-10	00:57:04	22.02	1	22.6	61.8
2023-07-10	00:58:04	22.04	1	22.7	61.8
2023-07-10	00:59:04	22.04	1	22.2	61.5
2023-07-10	01:00:04	22.05	1	22.7	61.2
2023-07-10	01:01:04	22	1	22.7	61.3
2023-07-10	01:02:04	22	1	22.6	60.9
2023-07-10	01:03:04	21.96	1	22.6	61.3
2023-07-10	01:04:04	21.95	1	22.7	61.1
2023-07-10	01:05:04	21.94	1	22.6	60.6
2023-07-10	01:06:04	21.91	1	22.6	60.3
2023-07-10	01:07:04	21.87	1	22.5	60.3
2023-07-10	01:08:04	21.86	1	22.5	60.2
2023-07-10	01:09:04	21.86	1	22.8	60.3
2023-07-10	01:10:04	21.84	1	22.6	60.2
2023-07-10	01:11:04	21.82	1	22.5	60.3
2023-07-10	01:12:04	21.82	1	22.3	60.2
2023-07-10	01:13:04	21.85	1	22.5	60
2023-07-10	01:14:04	21.81	1	22.5	60.5
2023-07-10	01:15:04	21.8	1	22.5	60.4
2023-07-10	01:16:04	21.77	1	22.3	60.3
2023-07-10	01:17:04	21.74	1	22.7	60.4
2023-07-10	01:18:04	21.74	1	22.3	60.4
2023-07-10	01:19:04	21.72	1	22.4	60.3
2023-07-10	01:20:04	21.69	1	22.5	60.4
2023-07-10	01:21:04	21.69	1	22	60.4
2023-07-10	01:22:04	21.67	1	22.2	60.6
2023-07-10	01:23:04	21.65	1	22.4	60.3
2023-07-10	01:24:04	21.65	1	22.4	60.4
2023-07-10	01:25:04	21.63	1	22.6	60.6
2023-07-10	01:26:04	21.64	1	22.5	60.6
2023-07-10	01:27:04	21.6	1	22.3	60.7
2023-07-10	01:28:04	21.58	1	22.6	60.6
2023-07-10	01:29:04	21.58	1	22.2	60.6
2023-07-10	01:30:04	21.55	1	22.1	60.8
2023-07-10	01:31:04	21.53	1	22.2	60.8
2023-07-10	01:32:04	21.52	1	22.2	60.9
2023-07-10	01:33:04	21.51	1	22.2	60.6
2023-07-10	01:34:04	21.51	1	22.4	60.8
2023-07-10	01:35:04	21.51	1	22.2	60.8
2023-07-10	01:36:04	21.49	1	22.1	60.8
2023-07-10	01:37:04	21.45	1	22.2	60.9
2023-07-10	01:38:04	21.45	1	21.9	60.9
2023-07-10	01:39:04	21.44	1	22.1	60.9
2023-07-10	01:40:04	21.41	1	21.8	61.2
2023-07-10	01:41:04	21.36	1	22.3	61.3
2023-07-10	01:42:04	21.35	1	22.1	61.2
2023-07-10	01:43:04	21.36	1	22	61.3
2023-07-10	01:44:04	21.36	1	22.1	61.2
2023-07-10	01:45:04	21.37	1	22.2	61.2
2023-07-10	01:46:04	21.39	1	22	61.3
2023-07-10	01:47:04	21.4	1	22.1	61
2023-07-10	01:48:04	21.41	1	22.2	61.4
2023-07-10	01:49:04	21.37	1	22.1	61.4
2023-07-10	01:50:04	21.37	1	22	61.4
2023-07-10	01:51:04	21.36	1	21.8	61.4
2023-07-10	01:52:04	21.34	1	22	61.4
2023-07-10	01:53:04	21.31	1	22.1	61.5
2023-07-10	01:54:04	21.28	1	22	61.4
2023-07-10	01:55:04	21.27	1	22	61.5
2023-07-10	01:56:04	21.25	1	21.8	61.6
2023-07-10	01:57:04	21.22	1	21.9	62
2023-07-10	01:58:04	21.21	1	22.1	61.7
2023-07-10	01:59:04	21.18	1	22.1	62.3
2023-07-10	02:00:04	21.15	1	22	62.2
2023-07-10	02:01:04	21.14	1	21.6	61.7
2023-07-10	02:02:04	21.13	1	21.9	62
2023-07-10	02:03:04	21.11	1	21.9	61.8
2023-07-10	02:04:04	21.09	1	21.7	61.9
2023-07-10	02:05:04	21.09	1	21.7	61.8
2023-07-10	02:06:04	21.08	1	21.8	61.7
2023-07-10	02:07:04	21.09	1	21.7	61.8
2023-07-10	02:08:04	21.08	1	21.7	61.8
2023-07-10	02:09:04	21.1	1	21.9	62.3
2023-07-10	02:10:04	21.07	1	21.9	61.9
2023-07-10	02:11:04	21.05	1	21.8	61.9
2023-07-10	02:12:04	21	1	21.9	62.7
2023-07-10	02:13:04	20.99	1	21.7	62.3
2023-07-10	02:14:04	20.99	1	21.7	62.5
2023-07-10	02:15:04	20.98	1	21.9	62.3
2023-07-10	02:16:04	20.96	1	21.8	62.3
2023-07-10	02:17:04	20.96	1	21.8	62.5
2023-07-10	02:18:04	20.96	1	21.9	62.1
2023-07-10	02:19:04	20.96	1	21.5	62.3
2023-07-10	02:20:04	20.94	1	21.6	62.2
2023-07-10	02:21:04	20.93	1	21.6	62.2
2023-07-10	02:22:04	20.93	1	21.6	62.3
2023-07-10	02:23:04	20.92	1	21.7	62.4
2023-07-10	02:24:04	20.85	1	21.6	62.9
2023-07-10	02:25:04	20.78	1	21.6	63.7
2023-07-10	02:26:04	20.79	1	21.3	63.6
2023-07-10	02:27:04	20.77	1	21.3	63.4
2023-07-10	02:28:04	20.79	1	21.6	63.3
2023-07-10	02:29:04	20.76	1	21.3	64.3
2023-07-10	02:30:04	20.74	1	21.6	63.8
2023-07-10	02:31:04	20.74	1	21.3	63.7
2023-07-10	02:32:04	20.7	1	21.5	63.9
2023-07-10	02:33:04	20.71	1	21.3	63.3
2023-07-10	02:34:04	20.73	1	21.5	63.5
2023-07-10	02:35:04	20.74	1	21.5	63.2
2023-07-10	02:36:04	20.73	1	21.4	63.2
2023-07-10	02:37:04	20.74	1	21.3	63.4
2023-07-10	02:38:04	20.76	1	21.5	63.9
2023-07-10	02:39:04	20.72	1	21.3	63.9
2023-07-10	02:40:04	20.73	1	21.3	63.4
2023-07-10	02:41:04	20.73	1	21.5	63
2023-07-10	02:42:04	20.73	1	21.4	63.3
2023-07-10	02:43:04	20.72	1	21.4	63.1
2023-07-10	02:44:04	20.71	1	21.5	63.1
2023-07-10	02:45:04	20.68	1	21.3	62.9
2023-07-10	02:46:04	20.67	1	21.5	63.1
2023-07-10	02:47:04	20.65	1	21.4	63.1
2023-07-10	02:48:04	20.63	1	21.2	62.9
2023-07-10	02:49:04	20.61	1	21.4	63.1
2023-07-10	02:50:04	20.6	1	21.2	63
2023-07-10	02:51:04	20.58	1	21.1	63.1
2023-07-10	02:52:04	20.58	1	21.4	63
2023-07-10	02:53:04	20.59	1	21.3	63
2023-07-10	02:54:04	20.57	1	21.3	63.2
2023-07-10	02:55:04	20.55	1	21.1	63.2
2023-07-10	02:56:04	20.54	1	21.3	63.3
2023-07-10	02:57:04	20.56	1	21.4	63.2
2023-07-10	02:58:04	20.53	1	21.1	63.3
2023-07-10	02:59:04	20.52	1	21.1	63.5
2023-07-10	03:00:04	20.49	1	21.1	63.3
2023-07-10	03:01:04	20.48	1	21.4	63.5
2023-07-10	03:02:04	20.48	1	21.2	63.3
2023-07-10	03:03:04	20.48	1	20.9	63.5
2023-07-10	03:04:04	20.45	1	21.1	63.7
2023-07-10	03:05:04	20.44	1	21.1	63.9
2023-07-10	03:06:04	20.43	1	21.2	64
2023-07-10	03:07:04	20.42	1	21.3	63.4
2023-07-10	03:08:04	20.44	1	21.1	63.4
2023-07-10	03:09:04	20.46	1	21.1	63.4
2023-07-10	03:10:04	20.47	1	21	63.2
2023-07-10	03:11:04	20.5	1	21.2	63.1
2023-07-10	03:12:04	20.52	1	20.9	64.2
2023-07-10	03:13:04	20.47	1	20.8	63.8
2023-07-10	03:14:04	20.45	1	20.8	64.7
2023-07-10	03:15:04	20.46	1	20.9	63.8
2023-07-10	03:16:04	20.46	1	21.2	63.5
2023-07-10	03:17:04	20.47	1	21.3	63.8
2023-07-10	03:18:04	20.47	1	20.9	64.7
2023-07-10	03:19:04	20.45	1	21	65.2
2023-07-10	03:20:04	20.45	1	21	64.9
2023-07-10	03:21:04	20.46	1	20.9	65.1
2023-07-10	03:22:04	20.49	1	20.8	64.8
2023-07-10	03:23:04	20.51	1	21.1	64.6
2023-07-10	03:24:04	20.5	1	20.9	64.8
2023-07-10	03:25:04	20.51	1	20.7	64.2
2023-07-10	03:26:04	20.49	1	20.8	64
2023-07-10	03:27:04	20.48	1	20.9	63.8
2023-07-10	03:28:04	20.43	1	21.1	64.1
2023-07-10	03:29:04	20.41	1	21	64.3
2023-07-10	03:30:04	20.39	1	20.8	64.5
2023-07-10	03:31:04	20.37	1	21.2	64.6
2023-07-10	03:32:04	20.37	1	21.1	64.8
2023-07-10	03:33:04	20.37	1	21.1	64.7
2023-07-10	03:34:04	20.35	1	20.9	64.4
2023-07-10	03:35:04	20.36	1	20.9	64
2023-07-10	03:36:04	20.35	1	21	64.5
2023-07-10	03:37:04	20.34	1	21	63.9
2023-07-10	03:38:04	20.32	1	21.1	64
2023-07-10	03:39:04	20.29	1	20.8	65.4
2023-07-10	03:40:04	20.3	1	21	65.2
2023-07-10	03:41:04	20.28	1	20.7	66.1
2023-07-10	03:42:04	20.25	1	20.5	66
2023-07-10	03:43:04	20.22	1	20.6	66.3
2023-07-10	03:44:04	20.21	1	20.5	66.6
2023-07-10	03:45:04	20.18	1	20.5	66.4
2023-07-10	03:46:04	20.19	1	20.4	66.7
2023-07-10	03:47:04	20.18	1	20.5	66.7
2023-07-10	03:48:04	20.17	1	20.6	66.4
2023-07-10	03:49:04	20.2	1	20.7	66
2023-07-10	03:50:04	20.21	1	20.8	65.1
2023-07-10	03:51:04	20.23	1	20.8	64.7
2023-07-10	03:52:04	20.25	1	20.8	64.5
2023-07-10	03:53:04	20.28	1	20.8	64.2
2023-07-10	03:54:04	20.28	1	20.9	64.1
2023-07-10	03:55:04	20.28	1	20.9	64.1
2023-07-10	03:56:04	20.28	1	20.6	64.2
2023-07-10	03:57:04	20.27	1	20.6	64.3
2023-07-10	03:58:04	20.25	1	20.5	64.5
2023-07-10	03:59:04	20.25	1	20.8	64.6
2023-07-10	04:00:04	20.23	1	20.7	64.5
2023-07-10	04:01:04	20.22	1	20.8	64.7
2023-07-10	04:02:04	20.21	1	20.6	64.5
2023-07-10	04:03:04	20.22	1	20.7	64.4
2023-07-10	04:04:04	20.21	1	20.4	64.6
2023-07-10	04:05:04	20.17	1	20.6	64.6
2023-07-10	04:06:04	20.16	1	20.2	64.8
2023-07-10	04:07:04	20.15	1	20.8	64.8
2023-07-10	04:08:04	20.09	1	20.6	65.3
2023-07-10	04:09:04	20.04	1	20.3	65.7
2023-07-10	04:10:04	20.01	1	20.7	65.4
2023-07-10	04:11:04	20.02	1	20.8	65.7
2023-07-10	04:12:04	20.03	1	20.6	65.2
2023-07-10	04:13:04	20.04	1	20.6	65.1
2023-07-10	04:14:04	20.04	1	20.5	65
2023-07-10	04:15:04	20.06	1	20.7	64.7
2023-07-10	04:16:04	20.08	1	20.7	64.4
2023-07-10	04:17:04	20.07	1	20.3	65.2
2023-07-10	04:18:04	20.04	1	20.5	65.1
2023-07-10	04:19:04	20.07	1	20.2	65.8
2023-07-10	04:20:04	20.07	1	20.4	64.7
2023-07-10	04:21:04	20.07	1	20.3	65
2023-07-10	04:22:04	20.08	1	20.6	65.3
2023-07-10	04:23:04	20.07	1	20.5	64.7
2023-07-10	04:24:04	20.06	1	20.6	64.8
2023-07-10	04:25:04	20.05	1	20.5	64.8
2023-07-10	04:26:04	20.04	1	20.3	65
2023-07-10	04:27:04	20.02	1	20	64.8
2023-07-10	04:28:04	20.03	1	20.2	65.4
2023-07-10	04:29:04	20.04	1	20.6	65.7
2023-07-10	04:30:04	20.05	1	20.3	65.7
2023-07-10	04:31:04	20.05	1	20.6	64.8
2023-07-10	04:32:04	20.04	1	20.4	64.6
2023-07-10	04:33:04	20.03	1	20.5	65.3
2023-07-10	04:34:04	20.03	1	20.5	65.2
2023-07-10	04:35:04	20.03	1	20.6	65
2023-07-10	04:36:04	20.02	1	20.2	64.7
2023-07-10	04:37:04	19.97	1	20.5	65
2023-07-10	04:38:04	19.96	1	20.3	64.7
2023-07-10	04:39:04	19.96	1	20.3	65.2
2023-07-10	04:40:04	19.95	1	20.4	65.4
2023-07-10	04:41:04	19.94	1	20.2	65.7
2023-07-10	04:42:04	19.93	1	20.2	65.7
2023-07-10	04:43:04	19.92	1	20.5	65.2
2023-07-10	04:44:04	19.9	1	20.3	65.7
2023-07-10	04:45:04	19.9	1	20.2	66.1
2023-07-10	04:46:04	19.9	1	20.5	65.1
2023-07-10	04:47:04	19.88	1	20.3	65.1
2023-07-10	04:48:04	19.87	1	20.5	64.8
2023-07-10	04:49:04	19.89	1	20.4	65
2023-07-10	04:50:04	19.88	1	20.5	64.7
2023-07-10	04:51:04	19.88	1	20.4	64.8
2023-07-10	04:52:04	19.85	1	20.5	64.7
2023-07-10	04:53:04	19.83	1	20.3	64.9
2023-07-10	04:54:04	19.82	1	20.4	64.8
2023-07-10	04:55:04	19.81	1	20.3	64.9
2023-07-10	04:56:04	19.8	1	20.3	64.9
2023-07-10	04:57:04	19.78	1	20.3	64.9
2023-07-10	04:58:04	19.76	1	20.4	64.9
2023-07-10	04:59:04	19.75	1	20.3	64.7
2023-07-10	05:00:04	19.76	1	20.6	64.9
2023-07-10	05:01:04	19.79	1	21.3	64.6
2023-07-10	05:02:04	19.79	1	21.1	65.3
2023-07-10	05:03:04	19.79	1	20.9	65.5
2023-07-10	05:04:04	19.79	1	20.9	65.3
2023-07-10	05:05:04	19.78	1	21	65.3
2023-07-10	05:06:04	19.77	1	20.8	65
2023-07-10	05:07:04	19.77	1	20.9	65.2
2023-07-10	05:08:04	19.74	1	20.7	65.5
2023-07-10	05:09:04	19.76	1	20.7	65.6
2023-07-10	05:10:04	19.78	1	20.7	65.1
2023-07-10	05:11:04	19.8	1	20.9	64.9
2023-07-10	05:12:04	19.77	1	20.6	65.2
2023-07-10	05:13:04	19.76	1	20.8	65.3
2023-07-10	05:14:04	19.76	1	20.7	65.3
2023-07-10	05:15:04	19.78	1	20.9	65.3
2023-07-10	05:16:04	19.78	1	21.3	65
2023-07-10	05:17:04	19.81	1	21.1	64.7
2023-07-10	05:18:04	19.83	1	21.2	64.5
2023-07-10	05:19:04	19.88	1	21.3	64.5
2023-07-10	05:20:04	19.91	1	21.1	64.2
2023-07-10	05:21:04	19.95	1	21.1	64.1
2023-07-10	05:22:04	19.95	1	21.1	64.4
2023-07-10	05:23:04	19.94	1	21.2	64.5
2023-07-10	05:24:04	19.95	1	21	64.3
2023-07-10	05:25:04	19.96	1	21.2	64.2
2023-07-10	05:26:04	19.95	1	21.2	64.4
2023-07-10	05:27:04	19.98	1	21.2	64.4
2023-07-10	05:28:04	19.98	1	21.2	64.2
2023-07-10	05:29:04	19.99	1	21.1	64.2
2023-07-10	05:30:04	20	1	21.1	64.2
2023-07-10	05:31:04	20	1	20.9	64.1
2023-07-10	05:32:04	20.01	1	21.1	64.1
2023-07-10	05:33:04	20.01	1	21.1	64.2
2023-07-10	05:34:04	20.02	1	21.2	64
2023-07-10	05:35:04	20.02	1	21	64.3
2023-07-10	05:36:04	20.01	1	21.2	64.1
2023-07-10	05:37:04	20.01	1	21.1	64.2
2023-07-10	05:38:04	20	1	21	64.3
2023-07-10	05:39:04	19.98	1	21	64.3
2023-07-10	05:40:04	19.96	1	21.1	64.4
2023-07-10	05:41:04	19.97	1	21.1	64.2
2023-07-10	05:42:04	19.97	1	21.1	64.2
2023-07-10	05:43:04	19.95	1	21.2	64.4
2023-07-10	05:44:04	19.92	1	21.1	64.7
2023-07-10	05:45:04	19.88	1	21.1	65.3
2023-07-10	05:46:04	19.85	1	21	65.5
2023-07-10	05:47:04	19.83	1	20.8	65.6
2023-07-10	05:48:04	19.81	1	20.7	65.6
2023-07-10	05:49:04	19.8	1	20.6	65.7
2023-07-10	05:50:04	19.8	1	20.4	65.8
2023-07-10	05:51:04	19.81	1	20.3	65.8
2023-07-10	05:52:04	19.81	1	20.3	65.6
2023-07-10	05:53:04	19.81	1	19.5	65.2
2023-07-10	05:54:04	19.82	1	19.8	65.3
2023-07-10	05:55:04	19.83	1	20.3	65.1
2023-07-10	05:56:04	19.84	1	20.5	65.1
2023-07-10	05:57:04	19.83	1	20.1	65.2
2023-07-10	05:58:04	19.81	1	20.4	65.1
2023-07-10	05:59:04	19.78	1	20.3	65.4
2023-07-10	06:00:04	19.75	1	20.4	65.2
2023-07-10	06:01:04	19.73	1	20.5	65.3
2023-07-10	06:02:04	19.69	1	20.8	65.5
2023-07-10	06:03:04	19.7	1	22.1	65.5
2023-07-10	06:04:04	19.69	1	21.3	66
2023-07-10	06:05:04	19.7	1	21	65.8
2023-07-10	06:06:04	19.72	1	19.8	66
2023-07-10	06:07:04	19.74	1	21.2	66.7
2023-07-10	06:08:04	19.72	1	22.1	66.6
2023-07-10	06:09:04	19.7	1	21.8	66.4
2023-07-10	06:10:04	19.73	1	22	65.7
2023-07-10	06:11:04	19.73	1	22.3	65.7
2023-07-10	06:12:04	19.72	1	21.7	65.8
2023-07-10	06:13:04	19.69	1	22.2	66
2023-07-10	06:14:04	19.65	1	21.8	66.1
2023-07-10	06:15:04	19.63	1	22.3	66.3
2023-07-10	06:16:04	19.66	1	22.8	66.1
2023-07-10	06:17:04	19.65	1	22.2	66.2
2023-07-10	06:18:04	19.66	1	22	65.9
2023-07-10	06:19:04	19.67	1	21.9	65.9
2023-07-10	06:20:04	19.71	1	20.8	65.9
2023-07-10	06:21:04	19.7	1	20.8	66.1
2023-07-10	06:22:04	19.7	1	20.5	66.1
2023-07-10	06:23:04	19.71	1	20.3	66.4
2023-07-10	06:24:04	19.69	1	20.7	66.9
2023-07-10	06:25:04	19.67	1	20.2	66.7
2023-07-10	06:26:04	19.67	1	20.6	66.6
2023-07-10	06:27:04	19.66	1	20.7	66.6
2023-07-10	06:28:04	19.63	1	20.5	66.8
2023-07-10	06:29:04	19.63	1	20.5	66.8
2023-07-10	06:30:04	19.63	1	20.5	66.9
2023-07-10	06:31:04	19.6	1	20.5	67.1
2023-07-10	06:32:04	19.57	1	20.3	67.2
2023-07-10	06:33:04	19.56	1	20	67.1
2023-07-10	06:34:04	19.57	1	20.5	67.2
2023-07-10	06:35:04	19.6	1	20.3	67.1
2023-07-10	06:36:04	19.6	1	20.4	67.5
2023-07-10	06:37:04	19.6	1	20.5	67.2
2023-07-10	06:38:04	19.61	1	20.6	66.7
2023-07-10	06:39:04	19.64	1	20.3	67.3
2023-07-10	06:40:04	19.67	1	20.2	67.3
2023-07-10	06:41:04	19.7	1	20.4	67.1
2023-07-10	06:42:04	19.72	1	20.7	66.6
2023-07-10	06:43:04	19.74	1	20.4	66.4
2023-07-10	06:44:04	19.75	1	20.8	66.4
2023-07-10	06:45:04	19.76	1	20.7	66.4
2023-07-10	06:46:04	19.76	1	20.8	66.3
2023-07-10	06:47:04	19.75	1	20.4	66.9
2023-07-10	06:48:04	19.74	1	20.6	67
2023-07-10	06:49:04	19.73	1	20.5	67.2
2023-07-10	06:50:04	19.72	1	20.4	67.3
2023-07-10	06:51:04	19.71	1	20.3	67.5
2023-07-10	06:52:04	19.71	1	20.7	67.4
2023-07-10	06:53:04	19.72	1	20.4	67.3
2023-07-10	06:54:04	19.72	1	20.5	67.5
2023-07-10	06:55:04	19.72	1	20.5	67.5
2023-07-10	06:56:04	19.73	1	20.5	67.4
2023-07-10	06:57:04	19.75	1	20.8	67.2
2023-07-10	06:58:04	19.78	1	20.8	67.2
2023-07-10	06:59:04	19.8	1	21	67.7
2023-07-10	07:00:04	19.83	1	20.7	67.4
2023-07-10	07:01:04	19.86	1	21.1	67.1
2023-07-10	07:02:04	19.89	1	21.1	68
2023-07-10	07:03:04	19.92	1	20.9	67.3
2023-07-10	07:04:04	19.94	1	21.6	68.2
2023-07-10	07:05:04	19.97	1	21.1	68.2
2023-07-10	07:06:04	20.01	1	21.3	68.3
2023-07-10	07:07:04	20.04	1	21.1	67.9
2023-07-10	07:08:04	20.08	1	21.3	67.2
2023-07-10	07:09:04	20.11	1	21.3	67.2
2023-07-10	07:10:04	20.13	1	21.4	67.2
2023-07-10	07:11:04	20.15	1	21	66.7
2023-07-10	07:12:04	20.17	1	21.3	66.5
2023-07-10	07:13:04	20.16	1	21.3	66.8
2023-07-10	07:14:04	20.16	1	21.2	66.6
2023-07-10	07:15:04	20.16	1	21.1	67
2023-07-10	07:16:04	20.17	1	21	66.3
2023-07-10	07:17:04	20.21	1	21.2	66.8
2023-07-10	07:18:04	20.2	1	21.4	67.2
2023-07-10	07:19:04	20.21	1	21.3	66.4
2023-07-10	07:20:04	20.22	1	21.6	67.1
2023-07-10	07:21:04	20.24	1	21.4	66.6
2023-07-10	07:22:04	20.28	1	21.4	66.5
2023-07-10	07:23:04	20.32	1	22.1	68.2
2023-07-10	07:24:04	20.35	1	22.1	68.1
2023-07-10	07:25:04	20.38	1	22.1	67.8
2023-07-10	07:26:04	20.42	1	22.1	68.7
2023-07-10	07:27:04	20.46	1	22.5	67.4
2023-07-10	07:28:04	20.5	1	22.6	67
2023-07-10	07:29:04	20.54	1	22.4	68.3
2023-07-10	07:30:04	20.58	1	22.2	65.4
2023-07-10	07:31:04	20.61	1	22.2	67.6
2023-07-10	07:32:04	20.64	1	22.3	68
2023-07-10	07:33:04	20.68	1	23.1	68.3
2023-07-10	07:34:04	20.72	1	22.6	67.1
2023-07-10	07:35:04	20.78	1	22	68.2
2023-07-10	07:36:04	20.82	1	23.9	66.6
2023-07-10	07:37:04	20.84	1	23.1	67.7
2023-07-10	07:38:04	20.86	1	23.7	67.4
2023-07-10	07:39:04	20.89	1	23	67.8
2023-07-10	07:40:04	20.93	1	22.5	67.4
2023-07-10	07:41:04	20.94	1	22.5	67.8
2023-07-10	07:42:04	20.97	1	23.9	66.9
2023-07-10	07:43:04	21	1	24.2	67.5
2023-07-10	07:44:04	21.07	1	24.9	67.8
2023-07-10	07:45:04	21.11	1	24.5	67.3
2023-07-10	07:46:04	21.16	1	23.7	67.6
2023-07-10	07:47:04	21.2	1	25.1	67.5
2023-07-10	07:48:04	21.22	1	25.1	67
2023-07-10	07:49:04	21.24	1	23.8	66.8
2023-07-10	07:50:04	21.27	1	24.2	66.8
2023-07-10	07:51:04	21.28	1	23.8	66.6
2023-07-10	07:52:04	21.31	1	23.5	66.3
2023-07-10	07:53:04	21.32	1	23.8	66.3
2023-07-10	07:54:04	21.33	1	23.4	65.7
2023-07-10	07:55:04	21.35	1	22.9	66.2
2023-07-10	07:56:04	21.37	1	24	66.9
2023-07-10	07:57:04	21.36	1	24.6	66
2023-07-10	07:58:04	21.39	1	25.6	66.4
2023-07-10	07:59:04	21.41	1	24.9	66
2023-07-10	08:00:04	21.48	1	25.7	66.6
2023-07-10	08:01:04	21.53	1	25.5	66.8
2023-07-10	08:02:04	21.57	1	25.1	66.2
2023-07-10	08:03:04	21.62	1	25.5	66.1
2023-07-10	08:04:04	21.67	1	26.4	66.2
2023-07-10	08:05:04	21.69	1	25	65.8
2023-07-10	08:06:04	21.7	1	25.1	66.7
2023-07-10	08:07:04	21.73	1	25.8	66
2023-07-10	08:08:04	21.76	1	25.8	65.7
2023-07-10	08:09:04	21.8	1	27.3	66.1
2023-07-10	08:10:04	21.83	1	26.9	66.2
2023-07-10	08:11:04	21.86	1	27.1	65.9
2023-07-10	08:12:04	21.94	1	27.1	66.1
2023-07-10	08:13:04	21.98	1	27.5	66.2
2023-07-10	08:14:04	22.02	1	26.7	66.2
2023-07-10	08:15:04	22.03	1	26	66.8
2023-07-10	08:16:04	22.03	1	26.2	66.5
2023-07-10	08:17:04	22.05	1	27.1	65.5
2023-07-10	08:18:04	22.08	1	27.3	65.1
2023-07-10	08:19:04	22.14	1	28.1	65.4
2023-07-10	08:20:04	22.19	1	27.2	66
2023-07-10	08:21:04	22.23	1	28.2	65.7
2023-07-10	08:22:04	22.25	1	26.8	64.5
2023-07-10	08:23:04	22.25	1	27.5	65.1
2023-07-10	08:24:04	22.29	1	27.9	66.1
2023-07-10	08:25:04	22.33	1	27	66.2
2023-07-10	08:26:04	22.36	1	27.2	65.7
2023-07-10	08:27:04	22.38	1	27.5	65.9
2023-07-10	08:28:04	22.4	1	27.4	65.9
2023-07-10	08:29:04	22.42	1	27.9	65.3
2023-07-10	08:30:04	22.44	1	27.6	65.5
2023-07-10	08:31:04	22.47	1	27.4	64.7
2023-07-10	08:32:04	22.51	1	27.4	64.3
2023-07-10	08:33:04	22.55	1	27.7	64.1
2023-07-10	08:34:04	22.59	1	27.5	64
2023-07-10	08:35:04	22.62	1	28.2	64.2
2023-07-10	08:36:04	22.65	1	27.9	63.6
2023-07-10	08:37:04	22.69	1	28.8	63.9
2023-07-10	08:38:04	22.73	1	29	63.7
2023-07-10	08:39:04	22.77	1	29	63.9
2023-07-10	08:40:04	22.81	1	28.7	63.9
2023-07-10	08:41:04	22.86	1	29.3	64.2
2023-07-10	08:42:04	22.91	1	29.4	63.3
2023-07-10	08:43:04	22.96	1	29.5	63.5
2023-07-10	08:44:04	23.02	1	30	63.5
2023-07-10	08:45:04	23.05	1	30.3	62.8
2023-07-10	08:46:04	23.1	1	29.1	62.6
2023-07-10	08:47:04	23.14	1	29.5	62.6
2023-07-10	08:48:04	23.18	1	29.6	62.2
2023-07-10	08:49:04	23.22	1	30	62.1
2023-07-10	08:50:04	23.27	1	29.7	62.3
2023-07-10	08:51:04	23.31	1	30.2	62.5
2023-07-10	08:52:04	23.35	1	30	62.1
2023-07-10	08:53:04	23.4	1	30	62.1
2023-07-10	08:54:04	23.46	1	30.6	62.3
2023-07-10	08:55:04	23.58	1	30.6	62.2
2023-07-10	08:56:04	23.64	1	29.9	61.3
2023-07-10	08:57:04	23.65	1	30.9	61.5
2023-07-10	08:58:04	23.68	1	31.2	61.7
2023-07-10	08:59:04	23.69	1	30.4	61.2
2023-07-10	09:00:04	23.72	1	31	61.3
2023-07-10	09:01:04	23.76	1	31.7	61.1
2023-07-10	09:02:04	23.79	1	30.8	60.8
2023-07-10	09:03:04	23.83	1	31.6	61
2023-07-10	09:04:04	23.89	1	31.4	60.6
2023-07-10	09:05:04	23.92	1	30.3	60.4
2023-07-10	09:06:04	24	1	32.7	61
2023-07-10	09:07:04	24.06	1	32.5	60.3
2023-07-10	09:08:04	24.1	1	32.4	59.9
2023-07-10	09:09:04	24.15	1	32.3	60.6
2023-07-10	09:10:04	24.21	1	31.6	60
2023-07-10	09:11:04	24.26	1	32.2	59.8
2023-07-10	09:12:04	24.3	1	31.7	59.9
2023-07-10	09:13:04	24.37	1	33.4	60.2
2023-07-10	09:14:04	24.43	1	33.6	59.4
2023-07-10	09:15:04	24.48	1	32.8	59.6
2023-07-10	09:16:04	24.54	1	34.4	59.6
2023-07-10	09:17:04	24.58	1	34	58.8
2023-07-10	09:18:04	24.66	1	34.1	59.3
2023-07-10	09:19:04	24.72	1	34.5	58.6
2023-07-10	09:20:04	24.76	1	34.7	58.8
2023-07-10	09:21:04	24.82	1	34.4	58.3
2023-07-10	09:22:04	24.89	1	34.4	58.2
2023-07-10	09:23:04	24.96	1	34.8	58.3
2023-07-10	09:24:04	25.01	1	34.7	57.9
2023-07-10	09:25:04	25.07	1	34.7	58.1
2023-07-10	09:26:04	25.17	1	35.1	57.8
2023-07-10	09:27:04	25.21	1	32.8	57.4
2023-07-10	09:28:04	25.31	1	35.5	57.1
2023-07-10	09:29:04	25.35	1	35.9	57.1
2023-07-10	09:30:04	25.44	1	36.1	57.3
2023-07-10	09:31:04	25.53	1	35	57.1
2023-07-10	09:32:04	25.68	1	35.3	57.3
2023-07-10	09:33:04	25.75	1	36.1	56.7
2023-07-10	09:34:04	25.85	1	35.3	57
2023-07-10	09:35:04	25.91	1	34.8	56.3
2023-07-10	09:36:04	25.95	1	35.3	56.6
2023-07-10	09:37:04	25.96	1	34.1	56.7
2023-07-10	09:38:04	25.95	1	35.3	57
2023-07-10	09:39:04	25.96	1	34.8	56.7
2023-07-10	09:40:04	25.92	1	35.8	55.8
2023-07-10	09:41:04	25.92	1	34.4	57.6
2023-07-10	09:42:04	25.95	1	36.6	58
2023-07-10	09:43:04	26.01	1	35.8	58.1
2023-07-10	09:44:04	26.04	1	35.3	57.3
2023-07-10	09:45:04	26.09	1	36.7	57.3
2023-07-10	09:46:04	26.2	1	34.9	56.8
2023-07-10	09:47:04	26.28	1	36.3	56.6
2023-07-10	09:48:04	26.3	1	36.5	56.4
2023-07-10	09:49:04	26.34	1	33.7	56.3
2023-07-10	09:50:04	26.43	1	35.5	56
2023-07-10	09:51:04	26.46	1	37.9	56.3
2023-07-10	09:52:04	26.49	1	38	55.6
2023-07-10	09:53:04	26.57	1	36.1	55.6
2023-07-10	09:54:04	26.67	1	37.8	56.3
2023-07-10	09:55:04	26.74	1	38	55.5
2023-07-10	09:56:04	26.82	1	38.2	55.4
2023-07-10	09:57:04	26.89	1	37.4	54.4
2023-07-10	09:58:04	26.89	1	37.9	55.2
2023-07-10	09:59:04	26.97	1	39	54.8
2023-07-10	10:00:04	26.97	1	37.9	55.3
2023-07-10	10:01:04	27.04	1	38.6	55.4
2023-07-10	10:02:04	27.15	1	38.9	54.9
2023-07-10	10:03:04	27.2	1	38.3	55
2023-07-10	10:04:04	27.27	1	38.7	55
2023-07-10	10:05:04	27.34	1	38.3	54.3
2023-07-10	10:06:04	27.36	1	38.9	54.6
2023-07-10	10:07:04	27.39	1	38	54.8
2023-07-10	10:08:04	27.4	1	37.8	55.2
2023-07-10	10:09:04	27.46	1	38.3	54.6
2023-07-10	10:10:04	27.46	1	39.4	54.4
2023-07-10	10:11:04	27.48	1	40.1	54.5
2023-07-10	10:12:04	27.54	1	39.8	54.3
2023-07-10	10:13:04	27.65	1	40.2	54.4
2023-07-10	10:14:04	27.82	1	38.2	53.7
2023-07-10	10:15:04	28.03	1	37.7	52.7
2023-07-10	10:16:04	28.06	1	38.3	52.6
2023-07-10	10:17:04	28.05	1	38.6	52.8
2023-07-10	10:18:04	28	1	39.8	53
2023-07-10	10:19:04	28.07	1	39.3	53.5
2023-07-10	10:20:04	28.09	1	39.6	53.7
2023-07-10	10:21:04	28.35	1	40.2	52.9
2023-07-10	10:22:04	28.47	1	40.1	51.9
2023-07-10	10:23:04	28.7	1	40	51.2
2023-07-10	10:24:04	28.88	1	40.1	50.1
2023-07-10	10:25:04	28.95	1	39.9	50
2023-07-10	10:26:04	28.9	1	39.5	50.4
2023-07-10	10:27:04	28.97	1	39.8	49.8
2023-07-10	10:28:04	29.27	1	40.1	48.3
2023-07-10	10:29:04	29.34	1	40.3	48
2023-07-10	10:30:04	29.31	1	40	48.4
2023-07-10	10:31:04	29.34	1	39.9	48.4
2023-07-10	10:32:04	29.38	1	40.5	48.1
2023-07-10	10:33:04	29.32	1	40.8	48.6
2023-07-10	10:34:04	29.31	1	39.7	49
2023-07-10	10:35:04	29.47	1	39.5	48.8
2023-07-10	10:36:04	29.61	1	40	48.4
2023-07-10	10:37:04	29.67	1	40.4	48.2
2023-07-10	10:38:04	29.71	1	39.8	48.8
2023-07-10	10:39:04	29.64	1	40.4	49
2023-07-10	10:40:04	29.6	1	40.5	49.7
2023-07-10	10:41:04	29.77	1	40.7	48.9
2023-07-10	10:42:04	29.83	1	40.1	48.8
2023-07-10	10:43:04	29.76	1	39.4	49.3
2023-07-10	10:44:04	29.71	1	39.5	49.4
2023-07-10	10:45:04	29.74	1	40.1	49.7
2023-07-10	10:46:04	29.78	1	41	49.3
2023-07-10	10:47:04	29.74	1	40.6	49.3
2023-07-10	10:48:04	29.99	1	40	48
2023-07-10	10:49:04	30.08	1	39.8	48.3
2023-07-10	10:50:04	30.09	1	39.5	48.6
2023-07-10	10:51:04	30.26	1	40.9	47.9
2023-07-10	10:52:04	30.45	1	40.6	47.3
2023-07-10	10:53:04	30.51	1	41.2	47.3
2023-07-10	10:54:04	30.4	1	40.1	47.9
2023-07-10	10:55:04	30.21	1	40.8	48.5
2023-07-10	10:56:04	30.18	1	39.9	48.6
2023-07-10	10:57:04	30.25	1	40.1	48.2
2023-07-10	10:58:04	30.45	1	41	47.2
2023-07-10	10:59:04	30.67	1	41.1	46.4
2023-07-10	11:00:04	30.78	1	41.4	45.8
2023-07-10	11:01:04	30.81	1	40.9	45.7
2023-07-10	11:02:04	30.76	1	41	45.7
2023-07-10	11:03:04	30.58	1	40.3	47.5
2023-07-10	11:04:04	30.47	1	42.1	47.3
2023-07-10	11:05:04	30.5	1	40.9	47.3
2023-07-10	11:06:04	30.56	1	41.6	46.8
2023-07-10	11:07:04	30.66	1	41.8	45.6
2023-07-10	11:08:04	30.79	1	41.3	45.1
2023-07-10	11:09:04	30.81	1	41.9	45.2
2023-07-10	11:10:04	30.85	1	42	45.8
2023-07-10	11:11:04	30.92	1	42.7	45.2
2023-07-10	11:12:04	30.81	1	40.4	45.7
2023-07-10	11:13:04	30.71	1	40.2	45.9
2023-07-10	11:14:04	30.78	1	42.5	44.5
2023-07-10	11:15:04	30.87	1	42.2	42.4
2023-07-10	11:16:04	31.05	1	40.6	41
2023-07-10	11:17:04	31.1	1	41.1	42.2
2023-07-10	11:18:04	30.9	1	42.5	43.5
2023-07-10	11:19:04	31.1	1	42.7	43.8
2023-07-10	11:20:04	31.17	1	43.3	42.5
2023-07-10	11:21:04	31.08	1	42.1	43
2023-07-10	11:22:04	31.07	1	42.4	45
2023-07-10	11:23:04	31	1	43.2	44.5
2023-07-10	11:24:04	30.98	1	43.3	44.7
2023-07-10	11:25:04	30.96	1	42.8	44.7
2023-07-10	11:26:04	30.98	1	43.6	44.8
2023-07-10	11:27:04	31.1	1	43.3	44.5
2023-07-10	11:28:04	31.14	1	43.4	44.7
2023-07-10	11:29:04	31.13	1	44.2	45.2
2023-07-10	11:30:04	31.11	1	44.2	44.8
2023-07-10	11:31:04	31.18	1	43.6	43.6
2023-07-10	11:32:04	31.3	1	44	44.4
2023-07-10	11:33:04	31.28	1	43.6	43.1
2023-07-10	11:34:04	31.28	1	44.4	43.6
2023-07-10	11:35:04	31.28	1	43.1	44.7
2023-07-10	11:36:04	31.25	1	43.4	44.7
2023-07-10	11:37:04	31.26	1	45.8	44.3
2023-07-10	11:38:04	31.31	1	44.8	44.5
2023-07-10	11:39:04	31.35	1	45.1	44.5
2023-07-10	11:40:04	31.48	1	44.9	43.2
2023-07-10	11:41:04	31.55	1	45.5	44
2023-07-10	11:42:04	31.58	1	44.7	43.6
2023-07-10	11:43:04	31.65	1	44.5	42.8
2023-07-10	11:44:04	31.76	1	45.8	41.9
2023-07-10	11:45:04	31.84	1	44.9	42.2
2023-07-10	11:46:04	31.91	1	44	41.8
2023-07-10	11:47:04	32.1	1	44.5	42
2023-07-10	11:48:04	32.12	1	44.8	40.4
2023-07-10	11:49:04	32.15	1	44.6	41.3
2023-07-10	11:50:04	32.2	1	45.4	40.3
2023-07-10	11:51:04	32.1	1	44.2	40
2023-07-10	11:52:04	32.08	1	43.8	42
2023-07-10	11:53:04	32.08	1	44.9	40
2023-07-10	11:54:04	32.15	1	43.7	41.3
2023-07-10	11:55:04	32.16	1	45	41.1
2023-07-10	11:56:04	32.39	1	45	39.3
2023-07-10	11:57:04	32.64	1	45.2	40.1
2023-07-10	11:58:04	32.87	1	45.4	37.5
2023-07-10	11:59:04	33.14	1	44.7	36.1
2023-07-10	12:00:04	33.19	1	43.9	36.6
2023-07-10	12:01:04	32.96	1	44.9	36.5
2023-07-10	12:02:04	32.91	1	44.3	37.6
2023-07-10	12:03:04	32.88	1	44	37.7
2023-07-10	12:04:04	32.77	1	45.3	39.8
2023-07-10	12:05:04	32.73	1	45.8	38.8
2023-07-10	12:06:04	32.74	1	46.1	39.3
2023-07-10	12:07:04	32.64	1	45.7	39.8
2023-07-10	12:08:04	32.69	1	45.6	39.1
2023-07-10	12:09:04	32.72	1	44.6	39.5
2023-07-10	12:10:04	32.69	1	45.4	38.7
2023-07-10	12:11:04	32.62	1	45.6	39.8
2023-07-10	12:12:04	32.68	1	46.4	37.6
2023-07-10	12:13:04	33.1	1	44.9	35.3
2023-07-10	12:14:04	33.43	1	45.1	33.2
2023-07-10	12:15:04	33.81	1	46.1	34
2023-07-10	12:16:04	34.05	1	45.9	31.7
2023-07-10	12:17:04	33.94	1	45	31.1
2023-07-10	12:18:04	34.04	1	44.8	31.5
2023-07-10	12:19:04	34.03	1	45.1	28.9
2023-07-10	12:20:04	33.86	1	45.5	32.2
2023-07-10	12:21:04	33.89	1	44.5	31.9
2023-07-10	12:22:04	33.7	1	45.6	34.8
2023-07-10	12:23:04	33.86	1	45	31.6
2023-07-10	12:24:04	34.13	1	44.5	29.6
2023-07-10	12:25:04	34.04	1	45.6	31.2
2023-07-10	12:26:04	34.01	1	45.6	29.9
2023-07-10	12:27:04	33.83	1	45.7	33.6
2023-07-10	12:28:04	33.78	1	44.6	32.1
2023-07-10	12:29:04	33.67	1	45.5	33.8
2023-07-10	12:30:04	33.52	1	45.5	34
2023-07-10	12:31:04	33.44	1	45.6	34.1
2023-07-10	12:32:04	33.36	1	45	32.7
2023-07-10	12:33:04	33.38	1	44.9	33.7
2023-07-10	12:34:04	33.38	1	46.6	33.1
2023-07-10	12:35:04	33.39	1	45.7	33.4
2023-07-10	12:36:04	33.48	1	45.8	33.1
2023-07-10	12:37:04	33.5	1	46	34.6
2023-07-10	12:38:04	33.51	1	45.7	33.6
2023-07-10	12:39:04	33.56	1	46.4	34.1
2023-07-10	12:40:04	33.53	1	46.2	33.3
2023-07-10	12:41:04	33.65	1	46.8	33.2
2023-07-10	12:42:04	33.81	1	45.9	33.9
2023-07-10	12:43:04	33.78	1	47.6	31.7
2023-07-10	12:44:04	34.34	1	46.6	29.7
2023-07-10	12:45:04	35.03	1	45.9	28
2023-07-10	12:46:04	35.13	1	46.6	29.2
2023-07-10	12:47:04	35.05	1	45.3	29.2
2023-07-10	12:48:04	34.99	1	45.2	30.4
2023-07-10	12:49:04	34.8	1	46.1	31.6
2023-07-10	12:50:04	34.6	1	45.6	31.9
2023-07-10	12:51:04	34.35	1	46.5	32.5
2023-07-10	12:52:04	34.29	1	46.4	31.5
2023-07-10	12:53:04	34.45	1	45.3	31.8
2023-07-10	12:54:04	34.23	1	45.9	31.9
2023-07-10	12:55:04	34.18	1	46.4	30.7
2023-07-10	12:56:04	34.15	1	45.8	31.4
2023-07-10	12:57:04	34.33	1	45.2	29.8
2023-07-10	12:58:04	34.48	1	45.7	27.5
2023-07-10	12:59:04	34.63	1	45.6	29.1
2023-07-10	13:00:04	34.62	1	46.3	28.1
2023-07-10	13:01:04	34.51	1	45.5	30.1
2023-07-10	13:02:04	34.43	1	45.5	29.4
2023-07-10	13:03:04	34.61	1	46.4	29.7
2023-07-10	13:04:04	34.58	1	45.3	30.1
2023-07-10	13:05:04	34.95	1	46.5	28
2023-07-10	13:06:04	35.27	1	45.9	27
2023-07-10	13:07:04	35.31	1	44.7	28.5
2023-07-10	13:08:04	35.12	1	46.4	29.5
2023-07-10	13:09:04	35.01	1	45.5	29.3
2023-07-10	13:10:04	34.95	1	46.9	29.8
2023-07-10	13:11:04	34.89	1	46.6	29.7
2023-07-10	13:12:04	35.06	1	45.4	28.5
2023-07-10	13:13:04	34.91	1	45.3	29.2
2023-07-10	13:14:04	34.79	1	44.9	29.3
2023-07-10	13:15:04	34.69	1	45.7	29.7
2023-07-10	13:16:04	34.68	1	43.8	29.3
2023-07-10	13:17:04	34.64	1	44.9	29
2023-07-10	13:18:04	34.57	1	46.3	29.7
2023-07-10	13:19:04	34.61	1	46.6	28.1
2023-07-10	13:20:04	34.61	1	45.9	29.1
2023-07-10	13:21:04	35.24	1	45.8	26.1
2023-07-10	13:22:04	35.32	1	45.6	26.2
2023-07-10	13:23:04	35.6	1	46.1	26.6
2023-07-10	13:24:04	35.6	1	45.8	26.8
2023-07-10	13:25:04	35.5	1	46	27.4
2023-07-10	13:26:04	35.27	1	46.4	28.9
2023-07-10	13:27:04	35.08	1	47.1	28.8
2023-07-10	13:28:04	34.96	1	46.4	29.9
2023-07-10	13:29:04	34.91	1	46.7	30.1
2023-07-10	13:30:04	34.9	1	46.3	30.1
2023-07-10	13:31:04	34.93	1	45.7	30.8
2023-07-10	13:32:04	34.93	1	45.5	30.7
2023-07-10	13:33:04	34.84	1	46.1	31.1
2023-07-10	13:34:04	34.82	1	46.7	31.3
2023-07-10	13:35:04	34.78	1	46.3	30.9
2023-07-10	13:36:04	34.76	1	46	31.2
2023-07-10	13:37:04	34.77	1	46.2	31.1
2023-07-10	13:38:04	34.75	1	46.5	30
2023-07-10	13:39:04	34.79	1	46.8	30
2023-07-10	13:40:04	34.79	1	46.5	30.4
2023-07-10	13:41:04	34.83	1	45.2	31.1
2023-07-10	13:42:04	35.11	1	46.3	29.4
2023-07-10	13:43:04	35.62	1	46.2	28.1
2023-07-10	13:44:04	36.23	1	46.4	27.5
2023-07-10	13:45:04	36.2	1	46.5	28.4
2023-07-10	13:46:04	35.87	1	46.7	28.8
2023-07-10	13:47:04	35.65	1	46.7	29.6
2023-07-10	13:48:04	35.52	1	47.5	29
2023-07-10	13:49:04	35.61	1	46.2	28.6
2023-07-10	13:50:04	35.58	1	45.9	28.8
2023-07-10	13:51:04	35.9	1	47	27.3
2023-07-10	13:52:04	35.76	1	45.3	28
2023-07-10	13:53:04	35.59	1	46.4	28.2
2023-07-10	13:54:04	35.42	1	45.9	28.6
2023-07-10	13:55:04	35.34	1	46.5	28.2
2023-07-10	13:56:04	35.29	1	46.1	29.2
2023-07-10	13:57:04	35.2	1	46.4	29.3
2023-07-10	13:58:04	35.28	1	45.8	28.2
2023-07-10	13:59:04	35.81	1	46.1	27.6
2023-07-10	14:00:04	35.87	1	46.3	28.8
2023-07-10	14:01:04	35.69	1	46.5	29.1
2023-07-10	14:02:04	35.68	1	45.2	28.5
2023-07-10	14:03:04	35.64	1	47.4	29.2
2023-07-10	14:04:04	35.9	1	46.1	28.2
2023-07-10	14:05:04	36.05	1	46.2	27.5
2023-07-10	14:06:04	36.54	1	46.6	25.8
2023-07-10	14:07:04	36.53	1	46.4	27.2
2023-07-10	14:08:04	36.49	1	46	26.9
2023-07-10	14:09:04	36.31	1	45.7	28.5
2023-07-10	14:10:04	36.13	1	45.6	28.6
2023-07-10	14:11:04	36.08	1	45.6	27.3
2023-07-10	14:12:04	36.04	1	46.1	27.2
2023-07-10	14:13:04	36.14	1	46.7	27.4
2023-07-10	14:14:04	36.06	1	46.6	27.8
2023-07-10	14:15:04	36.59	1	46.2	26
2023-07-10	14:16:04	36.55	1	46.8	25.6
2023-07-10	14:17:04	36.89	1	44.7	24.9
2023-07-10	14:18:04	36.87	1	46.6	25.9
2023-07-10	14:19:04	36.8	1	46	26.5
2023-07-10	14:20:04	36.69	1	45.7	26.1
2023-07-10	14:21:04	36.44	1	46.3	27.6
2023-07-10	14:22:04	36.23	1	47.4	27.6
2023-07-10	14:23:04	36.04	1	46.2	27.7
2023-07-10	14:24:04	35.95	1	45.7	27.6
2023-07-10	14:25:04	35.96	1	45.9	27.8
2023-07-10	14:26:04	35.9	1	45.2	28.3
2023-07-10	14:27:04	36.07	1	45.3	26.6
2023-07-10	14:28:04	36.29	1	45.5	26.5
2023-07-10	14:29:04	36.28	1	44.2	27.5
2023-07-10	14:30:04	36.5	1	43.7	25.3
2023-07-10	14:31:04	36.65	1	43.7	24.4
2023-07-10	14:32:04	36.66	1	44.1	24.6
2023-07-10	14:33:04	36.45	1	43.2	25.8
2023-07-10	14:34:04	36.24	1	43.1	25.4
2023-07-10	14:35:04	36.08	1	43.3	26.5
2023-07-10	14:36:04	35.93	1	42.6	25.8
2023-07-10	14:37:04	35.82	1	42.2	26.5
2023-07-10	14:38:04	35.59	1	43	27.1
2023-07-10	14:39:04	35.45	1	42.6	27.9
2023-07-10	14:40:04	35.42	1	42	27
2023-07-10	14:41:04	35.44	1	42.6	28.4
2023-07-10	14:42:04	35.44	1	43	27.8
2023-07-10	14:43:04	35.38	1	43.8	28.2
2023-07-10	14:44:04	35.37	1	42.7	27
2023-07-10	14:45:04	35.47	1	42.6	28.2
2023-07-10	14:46:04	35.34	1	43	29
2023-07-10	14:47:04	35.37	1	42.2	27.7
2023-07-10	14:48:04	35.44	1	42.3	27.6
2023-07-10	14:49:04	35.51	1	42.4	26.6
2023-07-10	14:50:04	35.78	1	43.2	26.3
2023-07-10	14:51:04	35.74	1	43.6	27.1
2023-07-10	14:52:04	35.62	1	43.2	27.2
2023-07-10	14:53:04	35.47	1	42.9	26.7
2023-07-10	14:54:04	35.38	1	41.5	26.7
2023-07-10	14:55:04	35.32	1	43.2	27.5
2023-07-10	14:56:04	35.36	1	41.9	25.9
2023-07-10	14:57:04	35.61	1	42.2	26.8
2023-07-10	14:58:04	35.47	1	42.9	27.3
2023-07-10	14:59:04	35.45	1	41.8	26.5
2023-07-10	15:00:04	35.48	1	41.9	26.5
2023-07-10	15:01:04	35.44	1	41.9	26.8
2023-07-10	15:02:04	35.41	1	42.2	27.1
2023-07-10	15:03:04	35.46	1	41.9	27.3
2023-07-10	15:04:04	35.48	1	41.7	26.8
2023-07-10	15:05:04	35.57	1	42	26.1
2023-07-10	15:06:04	35.73	1	41.9	26.6
2023-07-10	15:07:04	35.92	1	41.8	25.9
2023-07-10	15:08:04	35.98	1	42.6	26.7
2023-07-10	15:09:04	36.03	1	41.7	26.5
2023-07-10	15:10:04	36.08	1	41.1	26.1
2023-07-10	15:11:04	36.03	1	41.6	27.6
2023-07-10	15:12:04	35.94	1	41.3	27.3
2023-07-10	15:13:04	35.91	1	40.7	27.1
2023-07-10	15:14:04	36.07	1	41	27.3
2023-07-10	15:15:04	36.14	1	41.3	27.2
2023-07-10	15:16:04	36.24	1	40.2	27.1
2023-07-10	15:17:04	36.38	1	41.2	27.3
2023-07-10	15:18:04	36.51	1	41.2	26.1
2023-07-10	15:19:04	36.68	1	40.1	25.6
2023-07-10	15:20:04	36.65	1	41.1	26.2
2023-07-10	15:21:04	36.48	1	41.7	27
2023-07-10	15:22:04	36.24	1	40.7	27.1
2023-07-10	15:23:04	36.17	1	41.3	27.7
2023-07-10	15:24:04	36	1	41	28.3
2023-07-10	15:25:04	35.79	1	41.4	28.9
2023-07-10	15:26:04	35.56	1	40.7	28.5
2023-07-10	15:27:04	35.39	1	41.3	29.2
2023-07-10	15:28:04	35.33	1	41.2	28.5
2023-07-10	15:29:04	35.3	1	41.3	29.1
2023-07-10	15:30:04	35.13	1	40.9	29.7
2023-07-10	15:31:04	35.09	1	40.6	29.9
2023-07-10	15:32:04	35.03	1	39.9	30.4
2023-07-10	15:33:04	35.09	1	39.8	30
2023-07-10	15:34:04	35.13	1	39.4	29.5
2023-07-10	15:35:04	35.14	1	39.7	29.8
2023-07-10	15:36:04	35.08	1	39.7	29.1
2023-07-10	15:37:04	34.99	1	39.3	29.3
2023-07-10	15:38:04	34.91	1	39.6	29.6
2023-07-10	15:39:04	34.78	1	39.3	29.8
2023-07-10	15:40:04	34.81	1	39.2	29.5
2023-07-10	15:41:04	34.76	1	39	29.7
2023-07-10	15:42:04	34.73	1	39.3	30.1
2023-07-10	15:43:04	34.75	1	39.6	29.8
2023-07-10	15:44:04	34.78	1	39.2	30
2023-07-10	15:45:04	34.76	1	39	30.5
2023-07-10	15:46:04	34.72	1	39.2	30.8
2023-07-10	15:47:04	34.74	1	39	30.5
2023-07-10	15:48:04	34.63	1	39.2	31
2023-07-10	15:49:04	34.61	1	39	31.1
2023-07-10	15:50:04	34.51	1	39.7	31.5
2023-07-10	15:51:04	34.43	1	38.9	32.1
2023-07-10	15:52:04	34.32	1	38.4	31.8
2023-07-10	15:53:04	34.3	1	38.8	32.4
2023-07-10	15:54:04	34.2	1	38.4	32.5
2023-07-10	15:55:04	34.13	1	38.6	32.5
2023-07-10	15:56:04	34.17	1	38.3	32.5
2023-07-10	15:57:04	34.21	1	37.8	31.9
2023-07-10	15:58:04	34.43	1	37.4	31.4
2023-07-10	15:59:04	34.45	1	37.8	32.6
2023-07-10	16:00:04	34.33	1	38.1	31.5
2023-07-10	16:01:04	34.31	1	37.3	31.8
2023-07-10	16:02:04	34.34	1	37.3	31.6
2023-07-10	16:03:04	34.33	1	38.1	32.6
2023-07-10	16:04:04	34.27	1	37.4	31.6
2023-07-10	16:05:04	34.26	1	37	31.9
2023-07-10	16:06:04	34.3	1	37.4	32.9
2023-07-10	16:07:04	34.25	1	37.4	31.5
2023-07-10	16:08:04	34.25	1	37.6	32.3
2023-07-10	16:09:04	34.17	1	37.8	33.1
2023-07-10	16:10:04	34.12	1	37.7	32.5
2023-07-10	16:11:04	34.05	1	37	31.2
2023-07-10	16:12:04	34.1	1	37	31.4
2023-07-10	16:13:04	34.12	1	36.6	31
2023-07-10	16:14:04	34.15	1	37.1	31.7
2023-07-10	16:15:04	34.1	1	37.1	32.2
2023-07-10	16:16:04	34.07	1	36.7	31.8
2023-07-10	16:17:04	34.01	1	37	32.3
2023-07-10	16:18:04	33.98	1	36.9	32.6
2023-07-10	16:19:04	33.97	1	37.1	32.4
2023-07-10	16:20:04	33.9	1	36.5	33.1
2023-07-10	16:21:04	33.81	1	36.8	32.3
2023-07-10	16:22:04	33.75	1	36.8	32.8
2023-07-10	16:23:04	33.7	1	36.7	31.9
2023-07-10	16:24:04	33.71	1	36.6	31.9
2023-07-10	16:25:04	33.72	1	36.4	32.3
2023-07-10	16:26:04	33.64	1	35.8	31.7
2023-07-10	16:27:04	33.65	1	36.4	31.6
2023-07-10	16:28:04	33.61	1	36.1	32
2023-07-10	16:29:04	33.55	1	36.2	32.2
2023-07-10	16:30:04	33.52	1	36.1	32.3
2023-07-10	16:31:04	33.47	1	36	32.2
2023-07-10	16:32:04	33.43	1	35.6	32.2
2023-07-10	16:33:04	33.4	1	36	32.2
2023-07-10	16:34:04	33.35	1	35.5	32.5
2023-07-10	16:35:04	33.32	1	35.6	32.7
2023-07-10	16:36:04	33.28	1	35.5	32.9
2023-07-10	16:37:04	33.29	1	35.6	32.6
2023-07-10	16:38:04	33.2	1	35.5	33.4
2023-07-10	16:39:04	33.02	1	34.8	33.4
2023-07-10	16:40:04	32.93	1	34.8	33.4
2023-07-10	16:41:04	32.86	1	34.7	33.4
2023-07-10	16:42:04	32.83	1	35.1	33.8
2023-07-10	16:43:04	32.77	1	34.6	34
2023-07-10	16:44:04	32.74	1	34.6	33.9
2023-07-10	16:45:04	32.61	1	34.1	33.9
2023-07-10	16:46:04	32.59	1	34.5	33.9
2023-07-10	16:47:04	32.56	1	34.1	33.5
2023-07-10	16:48:04	32.53	1	34.3	33.8
2023-07-10	16:49:04	32.53	1	34.3	34.3
2023-07-10	16:50:04	32.44	1	34.3	34.4
2023-07-10	16:51:04	32.44	1	33.7	33.2
2023-07-10	16:52:04	32.23	1	33.2	31.7
2023-07-10	16:53:04	32.06	1	33.1	31.3
2023-07-10	16:54:04	31.93	1	33.2	30.9
2023-07-10	16:55:04	31.77	1	32.8	30.6
2023-07-10	16:56:04	31.55	1	32.9	30.6
2023-07-10	16:57:04	31.49	1	33.3	30.6
2023-07-10	16:58:04	31.48	1	33.1	30.7
2023-07-10	16:59:04	31.32	1	32.6	30.4
2023-07-10	17:00:04	31.28	1	32.6	30.9
2023-07-10	17:01:04	31.24	1	32.6	30.6
2023-07-10	17:02:04	31.09	1	32.4	30.5
2023-07-10	17:03:04	30.95	1	32.5	30.5
2023-07-10	17:04:04	30.97	1	32.6	30.4
2023-07-10	17:05:04	30.99	1	32.6	30.4
2023-07-10	17:06:04	31.01	1	32.1	30.4
2023-07-10	17:07:04	30.94	1	32.2	30.4
2023-07-10	17:08:04	30.91	1	32.4	30.7
2023-07-10	17:09:04	30.97	1	32.6	30.9
2023-07-10	17:10:04	31.11	1	32.5	30.7
2023-07-10	17:11:04	31.11	1	32.3	30.8
2023-07-10	17:12:04	31.14	1	32.1	30.9
2023-07-10	17:13:04	31.12	1	32.5	30.9
2023-07-10	17:14:04	31.1	1	32.1	30.7
2023-07-10	17:15:04	30.86	1	31.8	31
2023-07-10	17:16:04	30.8	1	32	31
2023-07-10	17:17:04	30.83	1	32	30.9
2023-07-10	17:18:04	30.84	1	32	31
2023-07-10	17:19:04	30.83	1	32.1	30.9
2023-07-10	17:20:04	30.83	1	32.3	30.8
2023-07-10	17:21:04	30.84	1	31.9	30.7
2023-07-10	17:22:04	30.8	1	31.9	30.7
2023-07-10	17:23:04	30.86	1	32	30.7
2023-07-10	17:24:04	30.9	1	32	30.9
2023-07-10	17:25:04	30.89	1	32.1	30.8
2023-07-10	17:26:04	30.94	1	32	30.9
2023-07-10	17:27:04	30.94	1	32.1	31
2023-07-10	17:28:04	30.97	1	32.1	30.8
2023-07-10	17:29:04	30.99	1	31.8	31
2023-07-10	17:30:04	30.99	1	32	31.8
2023-07-10	17:31:04	30.97	1	32	33
2023-07-10	17:32:04	30.95	1	32.1	33.6
2023-07-10	17:33:04	30.89	1	32.1	33.8
2023-07-10	17:34:04	30.88	1	32.3	34.1
2023-07-10	17:35:04	30.83	1	32.2	34.6
2023-07-10	17:36:04	30.76	1	32.2	34.8
2023-07-10	17:37:04	30.73	1	32.3	35
2023-07-10	17:38:04	30.75	1	31.8	34.1
2023-07-10	17:39:04	30.76	1	31.8	32.9
2023-07-10	17:40:04	30.66	1	31.9	32.9
2023-07-10	17:41:04	30.73	1	32.6	32.9
2023-07-10	17:42:04	30.76	1	32.8	32.9
2023-07-10	17:43:04	30.85	1	33.3	32.8
2023-07-10	17:44:04	30.92	1	33.1	33.5
2023-07-10	17:45:04	30.96	1	33.5	32.9
2023-07-10	17:46:04	31	1	32.9	32.8
2023-07-10	17:47:04	31.05	1	33.1	33.3
2023-07-10	17:48:04	31.07	1	32.1	33.6
2023-07-10	17:49:04	31.15	1	32.3	31.7
2023-07-10	17:50:04	31.18	1	32.8	32
2023-07-10	17:51:04	31.07	1	32.3	30.9
2023-07-10	17:52:04	31.09	1	32.9	31.4
2023-07-10	17:53:04	31.09	1	32.6	31.3
2023-07-10	17:54:04	31.1	1	32.5	31.3
2023-07-10	17:55:04	31.06	1	32.7	31.5
2023-07-10	17:56:04	31.02	1	32.8	32.2
2023-07-10	17:57:04	31.01	1	33	32.2
2023-07-10	17:58:04	31.04	1	32.8	32.7
2023-07-10	17:59:04	30.89	1	32.9	33.1
2023-07-10	18:00:04	30.81	1	33.1	32.9
2023-07-10	18:01:04	30.82	1	33.1	32.7
2023-07-10	18:02:04	30.85	1	33.1	32.4
2023-07-10	18:03:04	30.87	1	32.7	32.6
2023-07-10	18:04:04	30.91	1	32.8	32
2023-07-10	18:05:04	30.96	1	33.1	32.3
2023-07-10	18:06:04	30.96	1	33	32.6
2023-07-10	18:07:04	30.91	1	32.6	32.7
2023-07-10	18:08:04	30.9	1	32.8	33
2023-07-10	18:09:04	30.89	1	33	33.1
2023-07-10	18:10:04	30.9	1	32.8	33.2
2023-07-10	18:11:04	30.93	1	32.5	33.4
2023-07-10	18:12:04	30.85	1	32.2	33.1
2023-07-10	18:13:04	30.85	1	32.6	32.6
2023-07-10	18:14:04	30.86	1	32.8	32.8
2023-07-10	18:15:04	30.87	1	32.6	33.2
2023-07-10	18:16:04	30.82	1	32.7	33.3
2023-07-10	18:17:04	30.76	1	32.2	32.8
2023-07-10	18:18:04	30.85	1	32.4	32.6
2023-07-10	18:19:04	30.84	1	32.5	32.7
2023-07-10	18:20:04	30.81	1	32.7	33.3
2023-07-10	18:21:04	30.8	1	32.6	33.3
2023-07-10	18:22:04	30.68	1	32.7	34.2
2023-07-10	18:23:04	30.65	1	32.8	34.1
2023-07-10	18:24:04	30.63	1	32.8	34
2023-07-10	18:25:04	30.59	1	32.8	34.6
2023-07-10	18:26:04	30.51	1	32.4	34.6
2023-07-10	18:27:04	30.48	1	32.5	34.5
2023-07-10	18:28:04	30.55	1	32.6	34.2
2023-07-10	18:29:04	30.61	1	32.6	34.6
2023-07-10	18:30:04	30.63	1	32.4	34.7
2023-07-10	18:31:04	30.61	1	32.9	34.7
2023-07-10	18:32:04	30.6	1	32.6	34.7
2023-07-10	18:33:04	30.56	1	32.7	35.1
2023-07-10	18:34:04	30.49	1	32.8	35.5
2023-07-10	18:35:04	30.45	1	32.7	35.7
2023-07-10	18:36:04	30.48	1	32.5	36.1
2023-07-10	18:37:04	30.47	1	32	36.3
2023-07-10	18:38:04	30.49	1	31.9	36.5
2023-07-10	18:39:04	30.46	1	31.9	36.4
2023-07-10	18:40:04	30.43	1	31.4	36.1
2023-07-10	18:41:04	30.44	1	31.9	36.5
2023-07-10	18:42:04	30.41	1	31.6	36.5
2023-07-10	18:43:04	30.41	1	31.6	36.4
2023-07-10	18:44:04	30.36	1	31.8	36.5
2023-07-10	18:45:04	30.36	1	32.2	36.4
2023-07-10	18:46:04	30.33	1	31.8	36.9
2023-07-10	18:47:04	30.27	1	32.1	36.9
2023-07-10	18:48:04	30.24	1	32.2	37
2023-07-10	18:49:04	30.23	1	32.3	37.2
2023-07-10	18:50:04	30.24	1	32.4	36.9
2023-07-10	18:51:04	30.28	1	32.5	36.2
2023-07-10	18:52:04	30.28	1	32.3	36.2
2023-07-10	18:53:04	30.29	1	32.4	35.6
2023-07-10	18:54:04	30.3	1	32.6	35.4
2023-07-10	18:55:04	30.3	1	32.6	35.4
2023-07-10	18:56:04	30.29	1	32.6	35.3
2023-07-10	18:57:04	30.34	1	32.9	35.3
2023-07-10	18:58:04	30.36	1	32.4	36
2023-07-10	18:59:04	30.34	1	32.2	35.5
2023-07-10	19:00:04	30.33	1	31.5	35.4
2023-07-10	19:01:04	30.32	1	31.4	35.3
2023-07-10	19:02:04	30.28	1	32.1	36
2023-07-10	19:03:04	30.22	1	31.5	36.1
2023-07-10	19:04:04	30.17	1	31.5	36.3
2023-07-10	19:05:04	30.15	1	31.5	36.6
2023-07-10	19:06:04	30.13	1	31.4	36.8
2023-07-10	19:07:04	30.07	1	31.4	36.9
2023-07-10	19:08:04	30.06	1	31.4	37.1
2023-07-10	19:09:04	30.01	1	31.1	37.2
2023-07-10	19:10:04	30.02	1	31.8	37.2
2023-07-10	19:11:04	30.03	1	31.8	37.4
2023-07-10	19:12:04	30	1	31.7	37.4
2023-07-10	19:13:04	29.93	1	31.1	37.5
2023-07-10	19:14:04	29.87	1	31.5	37.6
2023-07-10	19:15:04	29.83	1	30.8	37.9
2023-07-10	19:16:04	29.79	1	30.9	37.9
2023-07-10	19:17:04	29.82	1	31.5	37.5
2023-07-10	19:18:04	29.85	1	31.5	37.7
2023-07-10	19:19:04	29.82	1	31.3	37.4
2023-07-10	19:20:04	29.79	1	31.6	37.6
2023-07-10	19:21:04	29.78	1	31.3	37.6
2023-07-10	19:22:04	29.78	1	31.3	37.8
2023-07-10	19:23:04	29.77	1	31	37.8
2023-07-10	19:24:04	29.8	1	30.4	37.6
2023-07-10	19:25:04	29.79	1	31.1	37.6
2023-07-10	19:26:04	29.79	1	31.1	37.7
2023-07-10	19:27:04	29.7	1	30.3	37.8
2023-07-10	19:28:04	29.68	1	30.3	38
2023-07-10	19:29:04	29.56	1	30.5	38.3
2023-07-10	19:30:04	29.53	1	30.9	38.3
2023-07-10	19:31:04	29.55	1	30.6	38
2023-07-10	19:32:04	29.51	1	30.7	38.3
2023-07-10	19:33:04	29.51	1	29.9	38.2
2023-07-10	19:34:04	29.43	1	30.1	38.1
2023-07-10	19:35:04	29.46	1	30.5	38.2
2023-07-10	19:36:04	29.42	1	30.3	38.3
2023-07-10	19:37:04	29.41	1	30.3	38.2
2023-07-10	19:38:04	29.37	1	30.5	38.5
2023-07-10	19:39:04	29.4	1	30.1	38.2
2023-07-10	19:40:04	29.4	1	29.5	38.3
2023-07-10	19:41:04	29.39	1	29.3	37.9
2023-07-10	19:42:04	29.35	1	30.3	37.9
2023-07-10	19:43:04	29.3	1	31.3	38.3
2023-07-10	19:44:04	29.23	1	29.8	38.2
2023-07-10	19:45:04	29.18	1	29.7	38.3
2023-07-10	19:46:04	29.16	1	30	38.5
2023-07-10	19:47:04	29.08	1	29.7	38.6
2023-07-10	19:48:04	29.08	1	29.3	38.6
2023-07-10	19:49:04	29.06	1	29.9	38.5
2023-07-10	19:50:04	29.04	1	29.6	38.7
2023-07-10	19:51:04	29.03	1	29.5	38.7
2023-07-10	19:52:04	29.02	1	29	38.7
2023-07-10	19:53:04	29.02	1	29.3	38.7
2023-07-10	19:54:04	28.98	1	29.1	38.8
2023-07-10	19:55:04	28.96	1	29.5	38.9
2023-07-10	19:56:04	28.88	1	30.9	39.2
2023-07-10	19:57:04	28.84	1	29.7	39.3
2023-07-10	19:58:04	28.8	1	29.6	39.4
2023-07-10	19:59:04	28.77	1	29.7	39.4
2023-07-10	20:00:04	28.8	1	29.7	39.3
2023-07-10	20:01:04	28.8	1	30.1	39.8
2023-07-10	20:02:04	28.7	1	30.2	40.4
2023-07-10	20:03:04	28.65	1	30.7	40.9
2023-07-10	20:04:04	28.65	1	30.3	41.4
2023-07-10	20:05:04	28.6	1	30.3	42
2023-07-10	20:06:04	28.56	1	30.1	42
2023-07-10	20:07:04	28.54	1	30.5	42
2023-07-10	20:08:04	28.5	1	29.4	42.4
2023-07-10	20:09:04	28.48	1	30.1	42.3
2023-07-10	20:10:04	28.48	1	30.3	42.2
2023-07-10	20:11:04	28.49	1	29.5	42.2
2023-07-10	20:12:04	28.46	1	29.4	42.6
2023-07-10	20:13:04	28.42	1	29.8	42.5
2023-07-10	20:14:04	28.38	1	29.9	43.1
2023-07-10	20:15:04	28.34	1	29.5	43.3
2023-07-10	20:16:04	28.33	1	29.7	43.5
2023-07-10	20:17:04	28.24	1	29.1	43.5
2023-07-10	20:18:04	28.24	1	29.8	43.5
2023-07-10	20:19:04	28.24	1	29.4	43.8
2023-07-10	20:20:04	28.19	1	29.4	43.7
2023-07-10	20:21:04	28.2	1	29.3	43.7
2023-07-10	20:22:04	28.22	1	29.3	43.7
2023-07-10	20:23:04	28.21	1	29.6	44.3
2023-07-10	20:24:04	28.17	1	29.4	44.4
2023-07-10	20:25:04	28.16	1	29.2	44.5
2023-07-10	20:26:04	28.14	1	29.4	44.4
2023-07-10	20:27:04	28.18	1	29.1	44.3
2023-07-10	20:28:04	28.17	1	29.3	44.6
2023-07-10	20:29:04	28.13	1	29.1	44.6
2023-07-10	20:30:04	28.08	1	29.3	44.7
2023-07-10	20:31:04	28.06	1	29.5	44.9
2023-07-10	20:32:04	28.11	1	29	44.7
2023-07-10	20:33:04	28.06	1	29.4	45
2023-07-10	20:34:04	27.97	1	29.4	45.2
2023-07-10	20:35:04	27.91	1	29.3	45.3
2023-07-10	20:36:04	27.89	1	29	45.3
2023-07-10	20:37:04	27.94	1	28.9	45.2
2023-07-10	20:38:04	27.88	1	29.1	45.5
2023-07-10	20:39:04	27.82	1	29.1	46
2023-07-10	20:40:04	27.84	1	28.9	45.9
2023-07-10	20:41:04	27.86	1	28.8	46.2
2023-07-10	20:42:04	27.73	1	28.9	46.7
2023-07-10	20:43:04	27.7	1	28.6	46.8
2023-07-10	20:44:04	27.7	1	29	47.1
2023-07-10	20:45:04	27.68	1	28.7	47.1
2023-07-10	20:46:04	27.74	1	28.8	46.9
2023-07-10	20:47:04	27.68	1	28.7	47.5
2023-07-10	20:48:04	27.55	1	28.7	47.9
2023-07-10	20:49:04	27.5	1	28.8	48.2
2023-07-10	20:50:04	27.49	1	28.7	48.3
2023-07-10	20:51:04	27.55	1	28.7	48.4
2023-07-10	20:52:04	27.5	1	28.4	48.8
2023-07-10	20:53:04	27.49	1	28.5	48.7
2023-07-10	20:54:04	27.43	1	28.1	49.3
2023-07-10	20:55:04	27.4	1	28.2	49.2
2023-07-10	20:56:04	27.34	1	28.1	49.4
2023-07-10	20:57:04	27.36	1	27.9	49.1
2023-07-10	20:58:04	27.44	1	28.1	49.4
2023-07-10	20:59:04	27.39	1	28	49.9
2023-07-10	21:00:04	27.32	1	28.1	49.9
2023-07-10	21:01:04	27.27	1	27.9	49.9
2023-07-10	21:02:04	27.26	1	28	49.9
2023-07-10	21:03:04	27.27	1	27.9	49.6
2023-07-10	21:04:04	27.25	1	28.1	49
2023-07-10	21:05:04	27.25	1	27.9	48.8
2023-07-10	21:06:04	27.27	1	27.9	48.7
2023-07-10	21:07:04	27.27	1	28.1	48.5
2023-07-10	21:08:04	27.27	1	27.8	48.2
2023-07-10	21:09:04	27.2	1	27.9	48.7
2023-07-10	21:10:04	27.08	1	28.1	49.3
2023-07-10	21:11:04	27.02	1	28	49.7
2023-07-10	21:12:04	26.93	1	28	50.5
2023-07-10	21:13:04	26.87	1	27.9	51.1
2023-07-10	21:14:04	26.75	1	27.9	51.2
2023-07-10	21:15:04	26.82	1	27.6	50.7
2023-07-10	21:16:04	26.82	1	27.7	50.6
2023-07-10	21:17:04	26.89	1	27.6	50.1
2023-07-10	21:18:04	26.96	1	27.9	49.4
2023-07-10	21:19:04	27.02	1	28.1	48.9
2023-07-10	21:20:04	27.07	1	27.9	48.8
2023-07-10	21:21:04	27.12	1	27.8	48.3
2023-07-10	21:22:04	27.09	1	27.7	48.6
2023-07-10	21:23:04	27.09	1	27.5	48.6
2023-07-10	21:24:04	27.14	1	27.7	48.2
2023-07-10	21:25:04	27.1	1	27.7	48.5
2023-07-10	21:26:04	27.09	1	27.5	48.7
2023-07-10	21:27:04	27.06	1	27.4	48.7
2023-07-10	21:28:04	27.03	1	27.5	48.9
2023-07-10	21:29:04	27.01	1	27.5	48.8
2023-07-10	21:30:04	27	1	27.4	48.7
2023-07-10	21:31:04	26.98	1	27.2	48.8
2023-07-10	21:32:04	27	1	27.3	48.6
2023-07-10	21:33:04	26.96	1	27.5	49.1
2023-07-10	21:34:04	26.91	1	27.6	48.8
2023-07-10	21:35:04	26.91	1	27.6	48.9
2023-07-10	21:36:04	26.91	1	27.3	48.8
2023-07-10	21:37:04	26.9	1	27.3	48.7
2023-07-10	21:38:04	26.88	1	27.2	48.7
2023-07-10	21:39:04	26.89	1	27.5	49
2023-07-10	21:40:04	26.87	1	27.5	49.1
2023-07-10	21:41:04	26.86	1	27.2	49.4
2023-07-10	21:42:04	26.85	1	27.2	49.5
2023-07-10	21:43:04	26.85	1	27.4	49.3
2023-07-10	21:44:04	26.84	1	27.4	49.3
2023-07-10	21:45:04	26.8	1	27.2	49.3
2023-07-10	21:46:04	26.75	1	27.2	49.5
2023-07-10	21:47:04	26.66	1	27.2	49.8
2023-07-10	21:48:04	26.59	1	27.1	49.8
2023-07-10	21:49:04	26.61	1	27.3	49.9
2023-07-10	21:50:04	26.59	1	27.1	50.3
2023-07-10	21:51:04	26.61	1	27.1	49.9
2023-07-10	21:52:04	26.6	1	27.1	50
2023-07-10	21:53:04	26.59	1	27.1	50
2023-07-10	21:54:04	26.56	1	27.1	50.4
2023-07-10	21:55:04	26.51	1	27.2	50.6
2023-07-10	21:56:04	26.47	1	27	50.7
2023-07-10	21:57:04	26.43	1	27.2	51.1
2023-07-10	21:58:04	26.4	1	26.9	51.2
2023-07-10	21:59:04	26.36	1	26.8	51
2023-07-10	22:00:04	26.26	1	27	51.7
2023-07-10	22:01:04	26.03	1	26.7	52.4
2023-07-10	22:02:04	26.03	1	26.6	52.3
2023-07-10	22:03:04	26.11	1	26.7	52
2023-07-10	22:04:04	26.11	1	26.8	51.9
2023-07-10	22:05:04	26.09	1	26.6	52
2023-07-10	22:06:04	26.04	1	26.6	52.2
2023-07-10	22:07:04	25.98	1	26.9	52.3
2023-07-10	22:08:04	25.95	1	26.9	52.4
2023-07-10	22:09:04	25.96	1	26.8	52.4
2023-07-10	22:10:04	25.95	1	26.6	52.3
2023-07-10	22:11:04	25.96	1	26.6	52.1
2023-07-10	22:12:04	25.93	1	26.7	52.3
2023-07-10	22:13:04	25.92	1	26.6	52.3
2023-07-10	22:14:04	25.9	1	26.4	52.4
2023-07-10	22:15:04	25.87	1	26.6	52.5
2023-07-10	22:16:04	25.86	1	26.6	52.5
2023-07-10	22:17:04	25.85	1	26.5	52.6
2023-07-10	22:18:04	25.79	1	26.3	53.1
2023-07-10	22:19:04	25.79	1	26.8	52.9
2023-07-10	22:20:04	25.83	1	26.5	53
2023-07-10	22:21:04	25.77	1	26.7	53
2023-07-10	22:22:04	25.69	1	26.3	53
2023-07-10	22:23:04	25.63	1	26.6	53.1
2023-07-10	22:24:04	25.6	1	26.2	52.9
2023-07-10	22:25:04	25.6	1	26.4	52.8
2023-07-10	22:26:04	25.58	1	26.2	52.8
2023-07-10	22:27:04	25.59	1	26.1	52.5
2023-07-10	22:28:04	25.61	1	26.4	52.3
2023-07-10	22:29:04	25.57	1	26.4	52.5
2023-07-10	22:30:04	25.56	1	26.2	52.7
2023-07-10	22:31:04	25.54	1	26.2	52.7
2023-07-10	22:32:04	25.55	1	26.1	52.4
2023-07-10	22:33:04	25.48	1	26	52.6
2023-07-10	22:34:04	25.47	1	25.9	52.4
2023-07-10	22:35:04	25.42	1	26.2	52.7
2023-07-10	22:36:04	25.38	1	25.8	52.8
2023-07-10	22:37:04	25.31	1	25.9	52.6
2023-07-10	22:38:04	25.3	1	25.8	52.4
2023-07-10	22:39:04	25.31	1	26	52.4
2023-07-10	22:40:04	25.27	1	25.7	52.6
2023-07-10	22:41:04	25.29	1	25.5	52.7
2023-07-10	22:42:04	25.27	1	25.6	52.8
2023-07-10	22:43:04	25.23	1	25.9	53
2023-07-10	22:44:04	25.19	1	25.8	53.1
2023-07-10	22:45:04	25.16	1	26	53.1
2023-07-10	22:46:04	25.13	1	25.8	53.3
2023-07-10	22:47:04	25.1	1	25.7	53.4
2023-07-10	22:48:04	25.06	1	25.7	53.6
2023-07-10	22:49:04	24.94	1	25.5	54
2023-07-10	22:50:04	24.94	1	25.5	54.2
2023-07-10	22:51:04	24.92	1	25.8	54.3
2023-07-10	22:52:04	24.86	1	25.8	54.3
2023-07-10	22:53:04	24.85	1	25.6	54.4
2023-07-10	22:54:04	24.87	1	25.8	54.9
2023-07-10	22:55:04	24.81	1	25.6	55.7
2023-07-10	22:56:04	24.77	1	25.5	55.7
2023-07-10	22:57:04	24.72	1	25.4	55.7
2023-07-10	22:58:04	24.68	1	25.6	55.7
2023-07-10	22:59:04	24.62	1	25.3	55.8
2023-07-10	23:00:04	24.55	1	25.2	56.3
2023-07-10	23:01:04	24.45	1	25	56.8
2023-07-10	23:02:04	24.41	1	25.3	56.9
2023-07-10	23:03:04	24.4	1	25	56.9
2023-07-10	23:04:04	24.43	1	25.3	56.7
2023-07-10	23:05:04	24.44	1	25.3	56.6
2023-07-10	23:06:04	24.45	1	25.1	56.5
2023-07-10	23:07:04	24.45	1	25.2	56.5
2023-07-10	23:08:04	24.49	1	25.4	56.1
2023-07-10	23:09:04	24.52	1	25.2	56.2
2023-07-10	23:10:04	24.57	1	25	56
2023-07-10	23:11:04	24.61	1	25.5	55.6
2023-07-10	23:12:04	24.65	1	25.2	55.5
2023-07-10	23:13:04	24.64	1	25.2	55
2023-07-10	23:14:04	24.63	1	25.3	55.5
2023-07-10	23:15:04	24.61	1	25.3	55.7
2023-07-10	23:16:04	24.5	1	25.2	56.5
2023-07-10	23:17:04	24.37	1	25.2	57.1
2023-07-10	23:18:04	24.3	1	25.1	57.4
2023-07-10	23:19:04	24.25	1	24.9	57.7
2023-07-10	23:20:04	24.19	1	24.9	57.8
2023-07-10	23:21:04	24.19	1	24.7	57.9
2023-07-10	23:22:04	24.19	1	25	57.9
2023-07-10	23:23:04	24.24	1	24.7	57.5
2023-07-10	23:24:04	24.3	1	24.9	57.2
2023-07-10	23:25:04	24.29	1	24.9	57.2
2023-07-10	23:26:04	24.31	1	24.9	57
2023-07-10	23:27:04	24.34	1	24.9	56.7
2023-07-10	23:28:04	24.35	1	25.1	56.4
2023-07-10	23:29:04	24.29	1	24.8	56.5
2023-07-10	23:30:04	24.25	1	24.9	56.6
2023-07-10	23:31:04	24.21	1	24.9	56.7
2023-07-10	23:32:04	24.18	1	25.1	56.6
2023-07-10	23:33:04	24.14	1	24.8	56.9
2023-07-10	23:34:04	24.14	1	24.8	56.8
2023-07-10	23:35:04	24.1	1	24.7	56.7
2023-07-10	23:36:04	24.05	1	24.9	56.8
2023-07-10	23:37:04	24.04	1	24.7	56.8
2023-07-10	23:38:04	24.03	1	24.7	56.6
2023-07-10	23:39:04	24.02	1	24.7	56.7
2023-07-10	23:40:04	24.03	1	24.5	56.6
2023-07-10	23:41:04	24.02	1	24.5	56.7
2023-07-10	23:42:04	24.01	1	24.7	56.6
2023-07-10	23:43:04	23.98	1	24.6	56.7
2023-07-10	23:44:04	23.98	1	24.6	57
2023-07-10	23:45:04	23.97	1	24.7	57.2
2023-07-10	23:46:04	23.91	1	24.6	57.5
2023-07-10	23:47:04	23.81	1	24.4	57.6
2023-07-10	23:48:04	23.83	1	24.4	57.4
2023-07-10	23:49:04	23.8	1	24.4	57.4
2023-07-10	23:50:04	23.82	1	24.2	57.5
2023-07-10	23:51:04	23.83	1	24.2	57.4
2023-07-10	23:52:04	23.84	1	24.2	57.3
2023-07-10	23:53:04	23.83	1	24.3	57.3
2023-07-10	23:54:04	23.81	1	24.5	57.3
2023-07-10	23:55:04	23.77	1	24.1	57.9
2023-07-10	23:56:04	23.7	1	24.3	58.3
2023-07-10	23:57:04	23.7	1	24.3	58.2
2023-07-10	23:58:04	23.67	1	24.5	58.5
2023-07-10	23:59:04	23.71	1	24.5	58.3
2023-07-11	00:00:04	23.75	1	24.5	58.3
2023-07-11	00:01:04	23.75	1	24.4	58.2
2023-07-11	00:02:04	23.74	1	24.1	58.3
2023-07-11	00:03:04	23.73	1	24.1	58.2
2023-07-11	00:04:04	23.71	1	24.1	58.4
2023-07-11	00:05:04	23.72	1	24	58
2023-07-11	00:06:04	23.75	1	24.5	58
2023-07-11	00:07:04	23.75	1	24.2	57.8
2023-07-11	00:08:04	23.73	1	24.1	57.5
2023-07-11	00:09:04	23.72	1	24.2	57.5
2023-07-11	00:10:04	23.66	1	24.3	57.9
2023-07-11	00:11:04	23.67	1	24.3	57.6
2023-07-11	00:12:04	23.66	1	24.4	57.7
2023-07-11	00:13:04	23.66	1	24.2	57.6
2023-07-11	00:14:04	23.58	1	24.3	58.3
2023-07-11	00:15:04	23.55	1	24.1	58.2
2023-07-11	00:16:04	23.51	1	24.2	58.3
2023-07-11	00:17:04	23.51	1	24.1	58.3
2023-07-11	00:18:04	23.5	1	23.9	58.2
2023-07-11	00:19:04	23.43	1	24	58.7
2023-07-11	00:20:04	23.41	1	23.9	58.8
2023-07-11	00:21:04	23.4	1	24.1	58.9
2023-07-11	00:22:04	23.41	1	24.1	58.8
2023-07-11	00:23:04	23.42	1	23.8	59.2
2023-07-11	00:24:04	23.37	1	23.9	59.3
2023-07-11	00:25:04	23.34	1	24	59.6
2023-07-11	00:26:04	23.29	1	23.7	60
2023-07-11	00:27:04	23.21	1	23.6	60.2
2023-07-11	00:28:04	23.18	1	23.6	60.4
2023-07-11	00:29:04	23.2	1	23.5	60
2023-07-11	00:30:04	23.27	1	23.6	59.3
2023-07-11	00:31:04	23.28	1	23.9	58.9
2023-07-11	00:32:04	23.29	1	23.9	59
2023-07-11	00:33:04	23.24	1	23.9	59.1
2023-07-11	00:34:04	23.23	1	24.1	59.1
2023-07-11	00:35:04	23.24	1	23.9	59.1
2023-07-11	00:36:04	23.2	1	24	58.9
2023-07-11	00:37:04	23.19	1	23.8	58.9
2023-07-11	00:38:04	23.19	1	23.8	59.1
2023-07-11	00:39:04	23.16	1	23.9	59.3
2023-07-11	00:40:04	23.13	1	23.9	59.6
2023-07-11	00:41:04	23.09	1	23.9	59.6
2023-07-11	00:42:04	23.04	1	23	60
2023-07-11	00:43:04	22.91	1	23.1	60.9
2023-07-11	00:44:04	22.64	1	22.5	62.1
2023-07-11	00:45:04	22.7	1	23	61.5
2023-07-11	00:46:04	22.74	1	23.4	61.5
2023-07-11	00:47:04	22.78	1	23.4	61.1
2023-07-11	00:48:04	22.84	1	23.4	60.7
2023-07-11	00:49:04	22.85	1	23.2	60.6
2023-07-11	00:50:04	22.77	1	23.3	60.8
2023-07-11	00:51:04	22.69	1	23.4	60.8
2023-07-11	00:52:04	22.72	1	23.3	60.5
2023-07-11	00:53:04	22.79	1	23.3	60
2023-07-11	00:54:04	22.78	1	23.5	60.1
2023-07-11	00:55:04	22.85	1	23.4	59.5
2023-07-11	00:56:04	22.92	1	23.7	59.2
2023-07-11	00:57:04	22.97	1	23.4	58.9
2023-07-11	00:58:04	23.01	1	23.6	58.8
2023-07-11	00:59:04	23.04	1	23.6	58.4
2023-07-11	01:00:04	23.08	1	23.5	58.3
2023-07-11	01:01:04	23.14	1	23.7	57.9
2023-07-11	01:02:04	23.17	1	23.7	57.7
2023-07-11	01:03:04	23.19	1	23.9	57.7
2023-07-11	01:04:04	23.21	1	23.7	57.8
2023-07-11	01:05:04	23.24	1	23.5	57.8
2023-07-11	01:06:04	23.24	1	23.5	58
2023-07-11	01:07:04	23.25	1	23.7	57.7
2023-07-11	01:08:04	23.27	1	23.6	57.6
2023-07-11	01:09:04	23.28	1	23.8	57.7
2023-07-11	01:10:04	23.26	1	23.7	57.7
2023-07-11	01:11:04	23.24	1	23.4	58.1
2023-07-11	01:12:04	23.16	1	23.5	58.7
2023-07-11	01:13:04	23.13	1	23.4	58.8
2023-07-11	01:14:04	23.11	1	23.5	59
2023-07-11	01:15:04	23.09	1	23.5	59.4
2023-07-11	01:16:04	23.11	1	23.7	59.3
2023-07-11	01:17:04	23.12	1	23.6	59
2023-07-11	01:18:04	23.11	1	23.7	59.6
2023-07-11	01:19:04	23.03	1	23.6	60.2
2023-07-11	01:20:04	22.98	1	23.8	60.5
2023-07-11	01:21:04	22.97	1	23.4	60.4
2023-07-11	01:22:04	22.99	1	23.6	59.9
2023-07-11	01:23:04	22.99	1	23.5	60.3
2023-07-11	01:24:04	22.98	1	23.6	60.1
2023-07-11	01:25:04	22.99	1	23.6	60
2023-07-11	01:26:04	22.99	1	23.5	59.7
2023-07-11	01:27:04	22.98	1	23.5	59.4
2023-07-11	01:28:04	22.97	1	23.6	59.4
2023-07-11	01:29:04	22.97	1	23.5	59.4
2023-07-11	01:30:04	22.94	1	23.5	59.5
2023-07-11	01:31:04	22.95	1	23.6	59.3
2023-07-11	01:32:04	22.96	1	23.6	59.6
2023-07-11	01:33:04	22.96	1	23.5	60.3
2023-07-11	01:34:04	22.9	1	23.5	60.6
2023-07-11	01:35:04	22.86	1	23.2	60.7
2023-07-11	01:36:04	22.86	1	23.4	60.6
2023-07-11	01:37:04	22.83	1	23.1	60.5
2023-07-11	01:38:04	22.82	1	23	60.6
2023-07-11	01:39:04	22.76	1	23.5	60.7
2023-07-11	01:40:04	22.76	1	23.2	60.2
2023-07-11	01:41:04	22.75	1	23.1	60
2023-07-11	01:42:04	22.77	1	23.3	60
2023-07-11	01:43:04	22.79	1	23.1	59.8
2023-07-11	01:44:04	22.77	1	23.5	59.9
2023-07-11	01:45:04	22.77	1	23.2	59.7
2023-07-11	01:46:04	22.73	1	23.2	60.1
2023-07-11	01:47:04	22.71	1	23.2	60.3
2023-07-11	01:48:04	22.68	1	23.5	60.6
2023-07-11	01:49:04	22.65	1	23.4	60.8
2023-07-11	01:50:04	22.65	1	23.4	60.6
2023-07-11	01:51:04	22.65	1	23.1	60.4
2023-07-11	01:52:04	22.66	1	23.1	60.2
2023-07-11	01:53:04	22.67	1	23.3	60.1
2023-07-11	01:54:04	22.63	1	23.2	60.2
2023-07-11	01:55:04	22.64	1	23.3	60.3
2023-07-11	01:56:04	22.61	1	23.2	60.6
2023-07-11	01:57:04	22.63	1	23.2	60.3
2023-07-11	01:58:04	22.63	1	23.1	60.1
2023-07-11	01:59:04	22.63	1	22.9	59.7
2023-07-11	02:00:04	22.61	1	23.2	59.9
2023-07-11	02:01:04	22.6	1	23.2	60.3
2023-07-11	02:02:04	22.54	1	23.1	60.2
2023-07-11	02:03:04	22.52	1	23.2	60.2
2023-07-11	02:04:04	22.48	1	23	61
2023-07-11	02:05:04	22.42	1	23.1	61.4
2023-07-11	02:06:04	22.36	1	22.8	61.6
2023-07-11	02:07:04	22.37	1	22.9	61.5
2023-07-11	02:08:04	22.33	1	22.9	61.4
2023-07-11	02:09:04	22.34	1	22.9	61.3
2023-07-11	02:10:04	22.38	1	22.9	60.8
2023-07-11	02:11:04	22.4	1	23	60.9
2023-07-11	02:12:04	22.4	1	23.1	61.1
2023-07-11	02:13:04	22.36	1	22.8	60.6
2023-07-11	02:14:04	22.33	1	22.7	60.4
2023-07-11	02:15:04	22.34	1	22.9	60.9
2023-07-11	02:16:04	22.25	1	22.9	61.2
2023-07-11	02:17:04	22.21	1	22.8	61.4
2023-07-11	02:18:04	22.22	1	22.7	60.8
2023-07-11	02:19:04	22.23	1	22.9	61.3
2023-07-11	02:20:04	22.2	1	22.9	61.5
2023-07-11	02:21:04	22.17	1	22.7	61.4
2023-07-11	02:22:04	22.18	1	22.8	61.3
2023-07-11	02:23:04	22.18	1	22.7	61.4
2023-07-11	02:24:04	22.17	1	22.8	61.1
2023-07-11	02:25:04	22.17	1	22.7	61.1
2023-07-11	02:26:04	22.17	1	22.6	60.9
2023-07-11	02:27:04	22.17	1	22.7	61
2023-07-11	02:28:04	22.18	1	22.8	60.9
2023-07-11	02:29:04	22.19	1	22.7	61
2023-07-11	02:30:04	22.11	1	22.8	62
2023-07-11	02:31:04	21.97	1	22.8	62.1
2023-07-11	02:32:04	21.97	1	22.8	62.3
2023-07-11	02:33:04	21.99	1	22.8	62
2023-07-11	02:34:04	22.02	1	22.7	62.1
2023-07-11	02:35:04	21.99	1	22.1	62.4
2023-07-11	02:36:04	21.99	1	22.6	62.7
2023-07-11	02:37:04	22.03	1	22.6	62.1
2023-07-11	02:38:04	22.03	1	22.7	62.3
2023-07-11	02:39:04	22.04	1	22.5	61.9
2023-07-11	02:40:04	22.02	1	22.8	62.2
2023-07-11	02:41:04	22.03	1	22.4	62.1
2023-07-11	02:42:04	22.03	1	22.4	61.9
2023-07-11	02:43:04	22.02	1	22.8	62.3
2023-07-11	02:44:04	22.01	1	22.6	62.3
2023-07-11	02:45:04	21.96	1	22.6	62.3
2023-07-11	02:46:04	21.94	1	22.7	62.9
2023-07-11	02:47:04	21.96	1	22.3	62.7
2023-07-11	02:48:04	21.95	1	22.5	62.9
2023-07-11	02:49:04	21.91	1	22.4	62.7
2023-07-11	02:50:04	21.94	1	22.3	62.8
2023-07-11	02:51:04	21.87	1	22.2	63.2
2023-07-11	02:52:04	21.84	1	22.1	63
2023-07-11	02:53:04	21.8	1	22.2	63.3
2023-07-11	02:54:04	21.75	1	22	63.4
2023-07-11	02:55:04	21.73	1	22.2	63.4
2023-07-11	02:56:04	21.74	1	22.2	63.5
2023-07-11	02:57:04	21.69	1	22.3	63.5
2023-07-11	02:58:04	21.7	1	22.2	63.1
2023-07-11	02:59:04	21.74	1	22.2	62.9
2023-07-11	03:00:04	21.8	1	22.3	62.5
2023-07-11	03:01:04	21.88	1	22.4	62.1
2023-07-11	03:02:04	21.86	1	22.4	62.1
2023-07-11	03:03:04	21.85	1	22.4	61.9
2023-07-11	03:04:04	21.86	1	22.5	62.1
2023-07-11	03:05:04	21.88	1	22.4	61.8
2023-07-11	03:06:04	21.88	1	22.2	62.1
2023-07-11	03:07:04	21.87	1	22.2	62.1
2023-07-11	03:08:04	21.88	1	22.4	61.9
2023-07-11	03:09:04	21.8	1	22	61.5
2023-07-11	03:10:04	21.78	1	21.9	61.3
2023-07-11	03:11:04	21.79	1	22.2	61.3
2023-07-11	03:12:04	21.78	1	21.8	61.1
2023-07-11	03:13:04	21.76	1	22	61
2023-07-11	03:14:04	21.74	1	22	61
2023-07-11	03:15:04	21.73	1	21.8	60.9
2023-07-11	03:16:04	21.69	1	21.9	61
2023-07-11	03:17:04	21.69	1	21.9	60.9
2023-07-11	03:18:04	21.68	1	21.9	60.9
2023-07-11	03:19:04	21.68	1	22.1	60.9
2023-07-11	03:20:04	21.66	1	21.9	60.9
2023-07-11	03:21:04	21.65	1	22	60.9
2023-07-11	03:22:04	21.67	1	22	60.8
2023-07-11	03:23:04	21.67	1	21.7	60.7
2023-07-11	03:24:04	21.65	1	21.8	60.7
2023-07-11	03:25:04	21.65	1	21.9	60.7
2023-07-11	03:26:04	21.64	1	22	60.7
2023-07-11	03:27:04	21.62	1	22	60.7
2023-07-11	03:28:04	21.64	1	21.8	60.6
2023-07-11	03:29:04	21.66	1	21.6	60.5
2023-07-11	03:30:04	21.65	1	21.6	60.4
2023-07-11	03:31:04	21.67	1	22	60.2
2023-07-11	03:32:04	21.69	1	22	60
2023-07-11	03:33:04	21.66	1	22	60.1
2023-07-11	03:34:04	21.65	1	21.7	60.1
2023-07-11	03:35:04	21.67	1	22.1	59.9
2023-07-11	03:36:04	21.7	1	22	59.7
2023-07-11	03:37:04	21.73	1	22.1	59.4
2023-07-11	03:38:04	21.73	1	21.5	59.5
2023-07-11	03:39:04	21.73	1	21.8	59.4
2023-07-11	03:40:04	21.69	1	21.8	59.6
2023-07-11	03:41:04	21.68	1	22	59.7
2023-07-11	03:42:04	21.7	1	21.8	59.7
2023-07-11	03:43:04	21.7	1	22.1	59.6
2023-07-11	03:44:04	21.69	1	21.7	59.6
2023-07-11	03:45:04	21.69	1	21.8	59.7
2023-07-11	03:46:04	21.68	1	22.1	59.7
2023-07-11	03:47:04	21.61	1	21.7	59.9
2023-07-11	03:48:04	21.62	1	22	59.9
2023-07-11	03:49:04	21.55	1	21.8	60.2
2023-07-11	03:50:04	21.54	1	21.9	60.2
2023-07-11	03:51:04	21.59	1	21.9	60
2023-07-11	03:52:04	21.6	1	21.9	59.8
2023-07-11	03:53:04	21.58	1	21.7	59.9
2023-07-11	03:54:04	21.55	1	22.3	60.4
2023-07-11	03:55:04	21.55	1	21.9	60.3
2023-07-11	03:56:04	21.56	1	22	60.2
2023-07-11	03:57:04	21.57	1	21.8	59.9
2023-07-11	03:58:04	21.62	1	22	59.4
2023-07-11	03:59:04	21.65	1	21.6	58.9
2023-07-11	04:00:04	21.66	1	21.7	58.8
2023-07-11	04:01:04	21.67	1	22.1	59
2023-07-11	04:02:04	21.7	1	22.2	59.1
2023-07-11	04:03:04	21.7	1	21.8	58.9
2023-07-11	04:04:04	21.69	1	22.1	58.7
2023-07-11	04:05:04	21.73	1	21.7	58.4
2023-07-11	04:06:04	21.76	1	22	58.4
2023-07-11	04:07:04	21.7	1	21.9	58.9
2023-07-11	04:08:04	21.68	1	21.6	58.6
2023-07-11	04:09:04	21.63	1	21.8	58.8
2023-07-11	04:10:04	21.64	1	22	58.7
2023-07-11	04:11:04	21.66	1	21.7	58.6
2023-07-11	04:12:04	21.67	1	21.7	58.4
2023-07-11	04:13:04	21.65	1	21.6	58.3
2023-07-11	04:14:04	21.63	1	21.2	58.4
2023-07-11	04:15:04	21.57	1	21.2	58.6
2023-07-11	04:16:04	21.53	1	21.2	58.8
2023-07-11	04:17:04	21.47	1	21.3	59.1
2023-07-11	04:18:04	21.43	1	21.1	59.2
2023-07-11	04:19:04	21.4	1	21.2	59.4
2023-07-11	04:20:04	21.36	1	21	59.6
2023-07-11	04:21:04	21.28	1	21	60.1
2023-07-11	04:22:04	21.24	1	21.2	60.3
2023-07-11	04:23:04	21.22	1	21.6	60.3
2023-07-11	04:24:04	21.23	1	21.3	60.2
2023-07-11	04:25:04	21.26	1	21.6	60.1
2023-07-11	04:26:04	21.28	1	21	59.9
2023-07-11	04:27:04	21.31	1	21.2	59.8
2023-07-11	04:28:04	21.32	1	21.5	59.6
2023-07-11	04:29:04	21.33	1	21.5	59.6
2023-07-11	04:30:04	21.34	1	21.7	59.6
2023-07-11	04:31:04	21.36	1	21.4	59.6
2023-07-11	04:32:04	21.38	1	21.7	59.4
2023-07-11	04:33:04	21.4	1	21.5	59.1
2023-07-11	04:34:04	21.37	1	21.6	59
2023-07-11	04:35:04	21.37	1	21.6	59.2
2023-07-11	04:36:04	21.34	1	21.7	59.4
2023-07-11	04:37:04	21.31	1	21.7	59.4
2023-07-11	04:38:04	21.29	1	21.7	59.3
2023-07-11	04:39:04	21.26	1	21.2	59.2
2023-07-11	04:40:04	21.28	1	21.2	59.1
2023-07-11	04:41:04	21.29	1	21.4	59.2
2023-07-11	04:42:04	21.25	1	21.4	59.2
2023-07-11	04:43:04	21.23	1	21.5	59.1
2023-07-11	04:44:04	21.22	1	21.1	59.2
2023-07-11	04:45:04	21.22	1	21.3	59.3
2023-07-11	04:46:04	21.16	1	21.3	59.3
2023-07-11	04:47:04	21.16	1	21.3	59.2
2023-07-11	04:48:04	21.17	1	21.5	59.1
2023-07-11	04:49:04	21.15	1	21.3	59.6
2023-07-11	04:50:04	21.12	1	21.7	59.6
2023-07-11	04:51:04	21.09	1	21.5	59.7
2023-07-11	04:52:04	21.07	1	21.3	59.7
2023-07-11	04:53:04	21.06	1	21.2	59.4
2023-07-11	04:54:04	21.05	1	21.2	59.9
2023-07-11	04:55:04	21.07	1	21.1	59.6
2023-07-11	04:56:04	21.04	1	21.4	59.9
2023-07-11	04:57:04	21.05	1	21.4	59.8
2023-07-11	04:58:04	21.05	1	21.2	60
2023-07-11	04:59:04	20.97	1	21.4	60.2
2023-07-11	05:00:04	20.95	1	21.3	60.2
2023-07-11	05:01:04	20.94	1	20.9	60.3
2023-07-11	05:02:04	20.92	1	21.2	60.5
2023-07-11	05:03:04	20.95	1	22.1	60.1
2023-07-11	05:04:04	20.99	1	22.2	59.8
2023-07-11	05:05:04	21.01	1	22.2	59.8
2023-07-11	05:06:04	21.05	1	21.7	59.7
2023-07-11	05:07:04	21.05	1	21.8	60.2
2023-07-11	05:08:04	21.03	1	21.2	61.4
2023-07-11	05:09:04	20.98	1	21.6	61.2
2023-07-11	05:10:04	20.94	1	21.8	61.6
2023-07-11	05:11:04	20.88	1	21.4	61.7
2023-07-11	05:12:04	20.84	1	21.5	62.3
2023-07-11	05:13:04	20.8	1	21.9	62.1
2023-07-11	05:14:04	20.78	1	21.4	62.3
2023-07-11	05:15:04	20.73	1	21.8	62.5
2023-07-11	05:16:04	20.71	1	21.6	62.9
2023-07-11	05:17:04	20.7	1	21.7	62.8
2023-07-11	05:18:04	20.7	1	21.9	62.7
2023-07-11	05:19:04	20.74	1	21.8	62.1
2023-07-11	05:20:04	20.77	1	21.7	62.2
2023-07-11	05:21:04	20.75	1	22	62.2
2023-07-11	05:22:04	20.74	1	22.1	62.1
2023-07-11	05:23:04	20.76	1	21.5	61.1
2023-07-11	05:24:04	20.8	1	22	60.9
2023-07-11	05:25:04	20.84	1	21.9	60.9
2023-07-11	05:26:04	20.88	1	21.9	61
2023-07-11	05:27:04	20.9	1	21.9	60.6
2023-07-11	05:28:04	20.92	1	22	60.2
2023-07-11	05:29:04	20.95	1	22	60.1
2023-07-11	05:30:04	20.97	1	21.8	60.2
2023-07-11	05:31:04	20.99	1	21.9	60
2023-07-11	05:32:04	20.97	1	21.9	59.9
2023-07-11	05:33:04	20.96	1	21.9	59.8
2023-07-11	05:34:04	20.94	1	21.6	60.1
2023-07-11	05:35:04	20.91	1	22	60.3
2023-07-11	05:36:04	20.88	1	21.7	60.5
2023-07-11	05:37:04	20.87	1	21.9	60.5
[truncated: 14,545 more rows]
[truncated: 8 more columns]

## Sheet: Gene expression data
Nest nr.	ID	Date	Species	ToD	Developmental group	hsp70	hsp83	hsc70
1	C	2023-07-10	P. dominula	M	P	1.49e-09	2.85e-08	1.25e-08
1	M	2023-07-11	P. dominula	M	P	1.5e-09	3.52e-08	7.51e-09
2	D	2023-07-10	P. dominula	M	P	8.92e-10	2.86e-08	5.04e-09
2	C	2023-07-10	P. dominula	M	P	3.36e-09	9.74e-08	7.08e-09
2	O	2023-07-11	P. dominula	M	P	1.31e-09	2.86e-08	3.64e-09
3	B	2023-07-10	P. dominula	M	P	1.64e-09	1.25e-08	4.63e-09
3	O	2023-07-11	P. dominula	M	P	1.9e-09	3.29e-08	5.8e-09
4	F	2023-07-10	P. dominula	M	P	2.68e-09	6.33e-08	1.53e-08
4	N	2023-07-11	P. dominula	M	P	8.42e-10	3.01e-08	9.13e-09
4	O	2023-07-11	P. dominula	M	P	2.36e-09	1.84e-07	2.09e-08
1	U	2023-07-11	P. dominula	A	P	1.27e-09	4.03e-08	5.83e-09
1	T	2023-07-11	P. dominula	A	P	2.02e-09	2.99e-08	1.46e-08
2	J	2023-07-10	P. dominula	A	P	2.17e-09	8.49e-08	4.38e-09
2	I	2023-07-10	P. dominula	A	P	4.12e-09	6.87e-08	1.42e-08
2	R	2023-07-11	P. dominula	A	P	8.02e-09	8.02e-08	1.34e-08
3	I	2023-07-10	P. dominula	A	P	4.11e-10	1.25e-08	5.87e-10
3	H	2023-07-10	P. dominula	A	P	2.99e-09	2.15e-08	5.03e-09
3	T	2023-07-11	P. dominula	A	P	3.55e-09	6.53e-08	6.37e-09
4	K	2023-07-10	P. dominula	A	P	5.63e-10	5.5e-08	7.49e-09
4	I	2023-07-10	P. dominula	A	P	1.65e-09	3.93e-08	1.15e-08
4	R	2023-07-11	P. dominula	A	P	3.19e-09	9.89e-08	2.56e-08
1	D	2023-07-10	P. dominula	M	L	3.53e-10	2.26e-09	1.2e-09
1	O	2023-07-11	P. dominula	M	L	1.93e-09	3.39e-08	4.84e-09
2	A	2023-07-10	P. dominula	M	L	4.41e-10	3.59e-08	1.57e-08
2	M	2023-07-11	P. dominula	M	L	1.57e-10	2.2e-08	1.39e-09
2	N	2023-07-11	P. dominula	M	L	1.63e-10	1.79e-08	5.55e-09
3	N	2023-07-11	P. dominula	M	L	2e-10	2.42e-08	1.5e-09
3	M	2023-07-11	P. dominula	M	L	7.93e-10	3.5e-08	4.14e-09
4	E	2023-07-10	P. dominula	M	L	6.33e-10	3.44e-08	2.09e-09
4	B	2023-07-10	P. dominula	M	L	4.13e-10	2.41e-08	3.63e-09
4	M	2023-07-11	P. dominula	M	L	1.87e-10	6.02e-09	5.07e-10
1	K	2023-07-10	P. dominula	A	L	1.52e-09	1.29e-07	1.01e-08
1	J	2023-07-10	P. dominula	A	L	1.51e-08	3.45e-07	3.77e-08
1	R	2023-07-11	P. dominula	A	L	7.93e-10	1.78e-07	1.78e-08
2	K	2023-07-10	P. dominula	A	L	6.9e-10	1.58e-08	4.43e-09
2	H	2023-07-10	P. dominula	A	L	9.53e-10	8.26e-08	8.84e-09
2	S	2023-07-11	P. dominula	A	L	8.74e-10	2.05e-08	5.19e-09
3	K	2023-07-10	P. dominula	A	L	2.66e-10	1.43e-08	1.91e-09
3	J	2023-07-10	P. dominula	A	L	2.62e-10	9.82e-09	3.48e-09
3	R	2023-07-11	P. dominula	A	L	1.01e-09	1.35e-07	4.3e-08
4	L	2023-07-10	P. dominula	A	L	5.84e-10	1.36e-08	1.69e-09
4	J	2023-07-10	P. dominula	A	L	1.29e-10	2.04e-08	4.54e-09
4	H	2023-07-10	P. dominula	A	L	5.26e-10	1.51e-08	2.68e-09
5	F	2023-08-12	P. nimpha	M	P	2.95e-09	3.85e-08	6.89e-08
5	G	2023-08-12	P. nimpha	M	P	3.81e-09	6.24e-08	4.47e-08
5	E	2023-08-12	P. nimpha	M	P	2.01e-09	8.38e-08	1.33e-08
6	C	2023-08-12	P. nimpha	M	P	1.57e-09	2.76e-08	4.04e-08
7	E	2023-08-12	P. nimpha	M	P	3.98e-09	4.04e-08	7.38e-08
7	D	2023-08-12	P. nimpha	M	P	1.86e-09	3.12e-08	5.2e-08
8	F	2023-08-12	P. nimpha	M	P	1.19e-09	8.15e-08	5.33e-08
8	E	2023-08-12	P. nimpha	M	P	3.15e-09	1.1e-07	5.31e-08
8	G	2023-08-12	P. nimpha	M	P	2.99e-09	1.15e-07	6.8e-08
5	M	2023-08-12	P. nimpha	A	P	1.05e-09	4.91e-08	1.25e-08
5	O	2023-08-12	P. nimpha	A	P	8.41e-09	1.12e-07	3.89e-08
5	N	2023-08-12	P. nimpha	A	P	2.02e-10	2.71e-08	3.19e-08
7	I	2023-08-12	P. nimpha	A	P	5.1e-09	5.79e-08	4.21e-08
7	P	2023-08-12	P. nimpha	A	P	3.48e-09	7.01e-08	5.51e-08
8	M	2023-08-12	P. nimpha	A	P	1.82e-09	5.43e-08	6.3e-08
8	N	2023-08-12	P. nimpha	A	P	2.25e-09	6.68e-08	5.17e-08
8	O	2023-08-12	P. nimpha	A	P	3.08e-09	7.71e-08	5.25e-08
5	C	2023-08-12	P. nimpha	M	L	8.14e-11	6.52e-09	7.29e-09
5	B	2023-08-12	P. nimpha	M	L	2.77e-10	4.04e-08	1.79e-08
7	B	2023-08-12	P. nimpha	M	L	1.18e-09	3.75e-08	9.04e-08
7	A	2023-08-12	P. nimpha	M	L	4.47e-10	5.48e-09	2.12e-08
7	C	2023-08-12	P. nimpha	M	L	1.11e-09	9.59e-09	2.82e-08
8	B	2023-08-12	P. nimpha	M	L	5.43e-10	1.46e-08	6.11e-08
8	A	2023-08-12	P. nimpha	M	L	2.44e-10	2e-08	6.47e-08
8	C	2023-08-12	P. nimpha	M	L	1.57e-09	1.92e-08	5.26e-08
5	K	2023-08-12	P. nimpha	A	L	1.5e-08	1.81e-07	4.84e-08
5	J	2023-08-12	P. nimpha	A	L	5.22e-10	2.87e-08	2.49e-08
5	I	2023-08-12	P. nimpha	A	L	3.85e-10	3.15e-08	6.76e-09
6	I	2023-08-12	P. nimpha	A	L	7.38e-10	2.19e-08	2.74e-08
6	J	2023-08-12	P. nimpha	A	L	1.91e-09	5.44e-08	3.37e-08
6	K	2023-08-12	P. nimpha	A	L	6.32e-10	6.96e-09	2.36e-08
7	J	2023-08-12	P. nimpha	A	L	1.93e-09	3.21e-08	3.64e-08
7	K	2023-08-12	P. nimpha	A	L	2.69e-10	1.55e-08	2.09e-08
7	L	2023-08-12	P. nimpha	A	L	1.96e-09	1.13e-08	3.72e-08
8	J	2023-08-12	P. nimpha	A	L	6.36e-10	9.84e-08	5.95e-08
8	K	2023-08-12	P. nimpha	A	L	3.44e-10	7.15e-08	4.37e-08
8	I	2023-08-12	P. nimpha	A	L	5.11e-10	9.4e-08	1.29e-08

## Sheet: Thermogram nest temperatures
Nest	Date	Time	Average	SD	Max	Min	Min-max difference	Tnest (thermocouple)	Tnest-Average
1	2023-07-10	6:03:13	22.2	0.6	26.6	20.1	6.5	22.1	-0.1
1	2023-07-11	5:58:16	23.3	0.5	26.1	21.2	4.9	21.8	-1.5
1	2023-07-10	15:53:58	37.9	1.1	41.5	31.4	10.1	38.8	0.9
1	2023-07-11	16:00:08	39.3	2.1	45.9	31	14.9	42.6	3.3
2	2023-07-10	6:06:26	19.6	0.6	23	17.5	5.5	19.9	0.3
2	2023-07-11	6:09:59	21.2	0.6	24.3	19.3	5	20.3	-0.9
2	2023-07-10	16:05:40	38.1	1.3	41.7	30	11.7	37.3	-0.8
2	2023-07-11	16:09:08	40.2	2	48.1	32.2	15.9	43.3	3.1
3	2023-07-10	6:31:50	19.5	0.3	20.8	18.6	2.2	18.9	-0.6
3	2023-07-11	6:28:00	21.2	0.4	22.8	15.9	6.9	20.4	-0.8
3	2023-07-10	16:16:26	34.4	0.5	36.7	27.8	8.9	32.7	-1.7
3	2023-07-11	16:16:39	34.5	0.3	36.3	30.7	5.6	32.5	-2
4	2023-07-10	6:42:46	19.3	0.5	25	17.2	7.8	18.5	-0.8
4	2023-07-11	6:37:40	21.2	0.3	24.8	20.3	4.5	20.4	-0.8
4	2023-07-10	16:30:34	34.8	0.4	37.2	32.7	4.5	33.6	-1.2
4	2023-07-11	16:27:24	33.8	0.7	36.3	31.6	4.7	31.1	-2.7
5	2023-08-12	6:13:45	14.1	0.5	16.1	11.7	4.4	13.9	-0.2
5	2023-08-12	16:00:54	36.9	0.9	42.3	29.6	12.7	36	-0.9
6	2023-08-12	6:17:09	13.1	0.8	16.5	10.7	5.8	13.4	0.3
6	2023-08-12	16:02:16	39.2	0.9	42.2	37.3	4.9	35	-4.2
7	2023-08-12	6:19:15	14.6	0.8	18.7	12.2	6.5	16.1	1.5
7	2023-08-12	16:03:20	38.7	0.7	41.5	37.2	4.3	34.9	-3.8
8	2023-08-12	6:20:24	13.3	0.6	17.2	11.2	6	13.8	0.5
8	2023-08-12	16:04:00	36.3	0.9	39.7	30.2	9.5	42.2	5.9

## Sheet: Gene expression by nest figure
Gene expression for individual larvae and pupae in the (cool) morning (06:00) and (warm) afternoon (16:00) of hsp70 (top row), hsp83 (middle row), and hsc70 (bottom row) in P. dominula (left column) and P. nimpha (right column).
P. dominula samples collected from nest 1 are depicted as green crosses, from nest 2 as orange circles, from nest 3 as purple squares, and from nest 4 as pink triangles.
P. nimpha samples collected from nest 5 are depicted as red crosses, from nest 6 as blue circles, from nest 7 as green squares, and from nest 8 as purple triangles.
